# Supplementary material for: High-rate and selective conversion of CO2 from aqueous solutions to hydrocarbons
Source: Nat Commun. 2023 Jun 1;14:3176. doi: 10.1038/s41467-023-38963-y (PMC10235047; doi:10.1038/s41467-023-38963-y)
Supplement: Supplementary file 3 — Source Data [file 41467_2023_38963_MOESM3_ESM.xlsx]

## Sheet: Fig. 1
Fig. 1c | Modelling reaction environment and CO2 availability - CO2 flux components
	All units mol m-2 s-1		0.3M KHCO3 catholyte
N2 Dense						CO2 Dense						N2 Open						CO2 Open
Current Density (mA cm-2)	Flow channel flux	In-situ generation	CO2 to CH4 conversion	CO2 bubbling		Current Density (mA cm-2)	Flow channel flux	In-situ generation	CO2 to CH4 conversion	CO2 bubbling		Current Density (mA cm-2)	Flow channel flux	In-situ generation	CO2 to CH4 conversion	CO2 bubbling		Current Density (mA cm-2)	Flow channel flux	In-situ generation	CO2 to CH4 conversion	CO2 bubbling
250	2.51791e-05	0.00084489	-0.000696493	-0.000163618		250	0.000556911	0.00060413	-0.000878659	-0.000277833		250	0.000144674	0.00299117	-0.00110466	-0.00202388		250	0.00390775	0.00365005	-0.00199186	-0.00555158
500	2.55208e-05	0.0011727	-0.000841416	-5.60902e-05		500	0.000564312	0.000643573	-0.0011311	-7.46314e-05		500	0.000174421	0.00396285	-0.00234738	-0.00177699		500	0.0041021	0.00482101	-0.00410406	-0.00471392
750	2.56761e-05	0.000884211	-0.000791371	-1.96782e-05		750	0.000566585	0.000618476	-0.00112186	-3.482e-05		750	0.000203372	0.00491656	-0.0030793	-0.00202861		750	0.00432393	0.00564664	-0.00556053	-0.00424284
Fig. 1c | Modelling reaction environment and CO2 availability - Modeled CH4 FE
	0.3M KHCO3 catholyte
	CO2 Mesh		N2 Mesh		CO2 Dense		N2 Dense
	Current density (mA cm-2)	CH4 FE	Current density (mA cm-2)	CH4 FE	Current density (mA cm-2)	CH4 FE	Current density (mA cm-2)	CH4 FE
	44.304	0.224957	45.622	0.0996142	46.349	0.239682	44.531	0.166938
	56.019	0.25195	56.653	0.118747	54.203	0.272254	51.418	0.190947
	69.989	0.28233	69.487	0.141075	63.876	0.299925	59.559	0.213066
	86.315	0.316191	84.124	0.166683	75.799	0.320347	69.454	0.231535
	105.18	0.353594	100.5	0.195234	90.118	0.333285	81.811	0.244869
	126.24	0.393425	118.68	0.225961	106.88	0.339362	96.968	0.253032
	149.6	0.434659	138.74	0.257388	126.18	0.339475	115.02	0.256147
	175.24	0.475679	160.79	0.28768	148.22	0.333659	136.06	0.255821
	203.13	0.514695	185.03	0.315262	173.18	0.323167	160.38	0.248242
	233.19	0.550024	211.1	0.338456	201.26	0.310598	188.07	0.238773
	265.15	0.580728	239.14	0.356975	232.86	0.29221	219.42	0.226894
	299.28	0.605186	268.95	0.371054	268.09	0.274188	254.61	0.212069
	334.81	0.624503	300.19	0.381225	307.35	0.253333	293.91	0.196012
	372.47	0.637233	333.03	0.387292	350.87	0.232303	337.61	0.179512
	410.17	0.64583	367.45	0.389468	398.84	0.211619	386.07	0.163053
	449.81	0.648229	403.51	0.388318	451.65	0.191549	439.35	0.14701
	490.39	0.646302	441.4	0.384028	509.34	0.172331	497.57	0.131318
	532.42	0.639871	481.25	0.377309	572.17	0.154209	560.99	0.116879
	575.65	0.629567	523.21	0.368399	640.23	0.137441	629.59	0.103153
	620.55	0.615841	567.86	0.357888	713.5	0.122057	702.7	0.0901494
	667.43	0.599014	614.21	0.34625	792.1	0.108076	782.05	0.078697
	716.48	0.57996	664.28	0.334001	875.67	0.0951968	866.5	0.068427
	767.8	0.559169	717.73	0.321319
	821.45	0.537367	774.63	0.308521
			835.28	0.295757

## Sheet: Fig. 2
Fig. 2a
Catalyst	Condition	Voltage (V)	Time (min)	Current Density (mA/cm2)	Faradic Efficiency (FE) of H2 (%)	FE of CO (%)	FE of CH4 (%)	FE of C2H4 (%)
Fresh Cu Mesh	Operated at a constant reduction current density	-5	10	250	96.0759	0.375931	0.103088	0.00887543
		-5	20	250	93.4521	0.514044	0.0942783	0.00971626
		-5	30	250	94.5621	0.46736	0.0945072	0.0103702
		-5	40	250	95.2516	0.375383	0.0930198	0.0111176
		-5	50	250	94.3481	0.391627	0.09199	0.0115848
		-5	60	250	94.6763	0.408935	0.0894729	0.0118651
		-5	65	250	93.3203	0.673516	0.0880976	0.0117713
Fig. 2b
Catalyst	Condition	Voltage (V)	Time (min)	Current Density (mA/cm2)	Faradic Efficiency (FE) of H2 (%)	FE of CO (%)	FE of CH4 (%)	FE of C2H4 (%)
Fresh Cu Mesh	1. Activiation using Cyclic Voltammetry between -20 and 10 mA/cm2 for 10 cycles (0.5 mA/s)	-5	45	250	50.0918	0.939438	24.1168	3.80148
	2. Operated at a constant reduction current density	-5	50	250	54.8082	0.391142	21.9129	3.27067
		-5	56.7	250	65.8735	0	16.618	2.14825
		-5	63.3	250	68.1688	0	12.519	1.5106
		-5	70	250	73.0237	0	10.5013	1.32212
		-5	75	250	76.8393	0	8.17978	1.07782
		-5	80	250	77.3246	0	6.35964	0.871501
		-5	85	250	80.6069	0	4.72051	0.710169
		-5	90	250	80.3151	0.0275707	3.8549	0.630846
		-5	95	250	81.9053	0.0293695	3.20719	0.552769
		-5	100	250	81.4249	0.156304	2.72945	0.493205
Fig. 2c
Catalyst	Condition	Voltage (V)	Time (min)	Current Density (mA/cm2)	Faradic Efficiency (FE) of H2 (%)	FE of CO (%)	FE of CH4 (%)	FE of C2H4 (%)
Fresh Cu Mesh	Operated using alternating negative (0.5 mA/cm2 for 3s) and positive (250 mA/cm2 for 25s) currents	-5	21.7	250	24.5118	2.8419	54.8197	2.39841
		-5	30	250	25.4171	2.17524	58.8686	2.56452
		-5	70	250	25.6878	3.14035	54.7915	2.245
		-5	130	250	29.3853	0.129416	57.0052	2.34343
		-5	143.3	250	31.5469	1.6775	60.8644	2.4418
		-5	186.7	250	30.679	1.69808	55.8278	2.27807

## Sheet: Fig. 3
Fig. 3a	Effect of oxidation current
Current density for oxidation (mA/cm2)	0.1		0.5		2.5		5
Current density for reduction (mA/cm2)	FE of CH4 (%)	SD	FE of CH4 (%)	SD	FE of CH4 (%)	SD	FE of CH4 (%)	SD
100	50.4729	7.86846	58.8443	3.68986	61.3921	1.05116	57.469	5.94672
250	64.4691	1.76414	67.3374	3.10204	70.4428	2.4871	67.4074	5.87095
500	62.4275	0.468845	66.8659	2.35881	72.5863	1.56607	67.5838	5.94095
750	54.3471	2.21932	58.5097	2.9859	66.3741	1.439	60.7998	5.97948
Fig. 3b	Effect of oxidation time
Oxidation time (s)	1		3		5		10
Current density for reduction (mA/cm2)	FE of CH4 (%)	SD	FE of CH4 (%)	SD	FE of CH4 (%)	SD	FE of CH4 (%)	SD
100	51.1737	3.95016	58.5301	1.90944	61.3921	1.05116	60.7959	1.01628
250	56.93	4.18277	68.7524	1.70804	70.4428	2.4871	68.7675	2.40017
500	57.9577	3.8848	65.1147	2.7434	72.5863	1.56607	71.1156	5.08279
750	48.9194	3.21388	54.2516	4.95712	66.3741	1.439	61.4026	5.29699
Fig. 3c	Effect of Reduction time
Reduction time (s)	5		15		25		50
Current density for reduction (mA/cm2)	FE of CH4 (%)	SD	FE of CH4 (%)	SD	FE of CH4 (%)	SD	FE of CH4 (%)	SD
100	65.658	4.41435	64.0934	4.15238	61.3921	1.05116	57.2466	1.94655
250	76.8886	2.46543	74.11	2.30927	70.4428	2.4871	65.9546	1.793
500	77.4777	1.25059	73.9608	3.40112	72.5863	1.56607	67.5324	0.953503
750	70.092	0.637246	65.1138	0.267001	66.3741	1.439	58.8448	0.953503
Fig. 3d	Effect of reduction time on effective CH4 partial current density
Reduction time (s)	5		15		25		50
Current density for reduction (mA/cm2)	Effective CH4 partial current density (mA/cm2)	SD	Effective CH4 partial current density (mA/cm2)	SD	Effective CH4 partial current density (mA/cm2)	SD	Effective CH4 partial current density (mA/cm2)	SD
100	32.829	2.20718	48.07	3.11429	51.1601	0.875969	52.0424	1.76959
250	96.1107	3.08179	138.956	4.32988	146.756	5.18145	149.897	4.07501
500	193.694	3.12649	277.353	12.7542	302.443	6.52531	306.966	4.3341
750	262.845	2.38967	366.265	33.179	414.838	8.99375	401.214	17.8139

## Sheet: Fig. 4 (g, h)
Fig. 4g	Survey							Fig. 4h
Binding energy	Intensity		Binding energy	Fitting 1	Background	Fitting 2		Binding energy	Intensity		Binding energy	Fitting 1	Fitting 2	Background
970.08	74582.7		938.78	63300.9	63081.5	63081.5		970.08	102490		938.58	76773.2	77430.2	76773.2
969.98	74181.6		938.68	63310.1	63080.3	63080.3		969.98	101919		938.48	76612.2	77309.4	76612.2
969.88	73984.7		938.58	63320.1	63079.1	63079.1		969.88	101859		938.38	76605.1	77346.7	76605.1
969.78	73972.9		938.48	63330.3	63077.2	63077.2		969.78	102060		938.28	76535.3	77326.2	76535.3
969.68	74143.2		938.38	63311.8	63045.6	63045.6		969.68	101903		938.18	76494.7	77340.6	76494.7
969.58	74440.4		938.28	63284.5	63004	63004		969.58	101674		938.08	76380.1	77287.4	76380.1
969.48	74054.5		938.18	63254	62957.8	62957.8		969.48	101425		937.98	76375.8	77352	76375.8
969.38	73446.1		938.08	63238.5	62925.2	62925.2		969.38	101257		937.88	76371	77424.9	76371
969.28	73873.3		937.98	63232.8	62900.8	62900.8		969.28	101158		937.78	76365.7	77507.6	76365.7
969.18	73398.1		937.88	63250.4	62897.6	62897.6		969.18	101267		937.68	76359.9	77601.6	76359.9
969.08	73390.4		937.78	63272.4	62896.8	62896.8		969.08	101108		937.58	76352.9	77708.3	76352.9
968.98	73436.2		937.68	63296.6	62895.6	62895.6		968.98	101113		937.48	76344.7	77829.6	76344.7
968.88	73522.6		937.58	63323.2	62894	62894.1		968.88	100972		937.38	76335.1	77968	76335.1
968.78	73591.2		937.48	63352.4	62891.8	62892		968.78	100943		937.28	76324.5	78126.6	76324.5
968.68	73530.3		937.38	63385.1	62889.4	62889.7		968.68	100916		937.18	76311.9	78307.4	76311.9
968.58	72769.4		937.28	63421.6	62886.6	62887.2		968.58	100694		937.08	76297.4	78513.9	76297.4
968.48	73209.9		937.18	63462.6	62883.7	62884.7		968.48	101053		936.98	76281.1	78749.6	76281.1
968.38	73125.7		937.08	63508.8	62880.4	62882.6		968.38	100453		936.88	76262.9	79018.2	76262.9
968.28	73103.2		936.98	63560.9	62877.1	62881.1		968.28	100208		936.78	76242.6	79323.1	76242.5
968.18	73067.7		936.88	63619.8	62873.7	62881		968.18	100640		936.68	76220.4	79668.1	76220
968.08	73134.7		936.78	63686.1	62870	62882.7		968.08	100407		936.58	76196.2	80056.6	76195.2
967.98	73100.4		936.68	63760.5	62865.9	62886.8		967.98	100310		936.48	76170	80491.1	76167.6
967.88	73405.7		936.58	63844	62861.5	62894.5		967.88	100460		936.38	76142.7	80974.5	76137.3
967.78	72783.4		936.48	63937.6	62856.7	62906.8		967.78	100097		936.28	76115.9	81508.5	76104.5
967.68	72397.2		936.38	64041.5	62850.9	62923.9		967.68	100057		936.18	76090.8	82093.1	76068.2
967.58	72720.8		936.28	64157.1	62844.4	62946.6		967.58	100157		936.08	76070.4	82727.6	76028.2
967.48	72614.8		936.18	64285	62836.9	62974.8		967.48	100686		935.98	76059	83409.8	75984.2
967.38	72358.7		936.08	64425.8	62828.3	63007.9		967.38	99869.8		935.88	76061.1	84135.7	75935.7
967.28	72585.9		935.98	64580.5	62818.7	63045.1		967.28	99979.7		935.78	76081.6	84899.5	75882.4
967.18	72700.3		935.88	64749.9	62808.4	63085.5		967.18	100744		935.68	76125.5	85694.5	75824.9
967.08	72743.4		935.78	64934.6	62797.5	63127.8		967.08	100372		935.58	76194.6	86511	75762.6
966.98	73030.5		935.68	65134.9	62786.1	63171		966.98	99661.9		935.48	76288	87337.4	75695.2
966.88	72556.4		935.58	65350.3	62773.8	63213.7		966.88	100305		935.38	76402.2	88160.9	75622.5
966.78	72089.5		935.48	65580.3	62760.7	63255.9		966.78	100189		935.28	76530.8	88966.9	75544.2
966.68	72395		935.38	65824.1	62746.7	63297.6		966.68	99867.8		935.18	76666.7	89739.7	75460.2
966.58	72463.2		935.28	66079.9	62731.1	63339.3		966.58	99657.1		935.08	76803.6	90463.5	75370.6
966.48	71980.6		935.18	66346.2	62714.1	63382.5		966.48	100104		934.98	76938	91122.6	75275.9
966.38	72359		935.08	66621.1	62695.8	63428.8		966.38	99783.7		934.88	77068.4	91700.6	75175.7
966.28	72684		934.98	66901.6	62675.5	63479.8		966.28	99824.4		934.78	77197.3	92182.4	75069.7
966.18	72653.5		934.88	67185.1	62653.7	63538.2		966.18	99521.5		934.68	77331	92555.3	74958.7
966.08	72346.1		934.78	67468.6	62630.6	63607.2		966.08	100324		934.58	77479.4	92809.2	74844
965.98	72733		934.68	67748.5	62606.1	63690		965.98	100220		934.48	77652.5	92935.2	74725.5
965.88	72620.4		934.58	68021	62580.5	63791.5		965.88	100091		934.38	77863.9	92928.4	74604.2
965.78	72190.4		934.48	68282.1	62553.6	63917.6		965.78	100200		934.28	78129.6	92787.1	74481.3
965.68	72366		934.38	68527.2	62525.1	64076.3		965.68	100477		934.18	78468.7	92511.8	74356.7
965.58	72202.2		934.28	68752.1	62495	64279.7		965.58	101081		934.08	78906.9	92106	74230.4
965.48	72245		934.18	68952.6	62463.1	64544.9		965.48	101056		933.98	79480.7	91576.5	74102.3
965.38	71951.3		934.08	69123.8	62428.3	64895.4		965.38	100511		933.88	80243.8	90932.8	73972.3
965.28	72202.7		933.98	69261.9	62390.5	65365.6		965.28	100801		933.78	81275.5	90185.8	73839.4
965.18	72346.2		933.88	69363.4	62349.3	66001.9		965.18	101146		933.68	82693.8	89347.2	73701.5
965.08	71769.1		933.78	69425	62303.7	66864.8		965.08	101392		933.58	84673.2	88430.8	73556.8
964.98	72212.9		933.68	69444.1	62253.3	68028.7		964.98	101265		933.48	87459.7	87450	73403.1
964.88	72030		933.58	69418.9	62197.5	69577.3		964.88	101242		933.38	91380.5	86417.4	73236.5
964.78	71858.9		933.48	69347.3	62134.7	71592.8		964.78	101558		933.28	96834.9	85343	73051.1
964.68	72140.5		933.38	69228.6	62064.1	74140.4		964.68	101483		933.18	104256	84234.7	72839.8
964.58	72026.9		933.28	69061.8	61983.8	77244.9		964.58	101141		933.08	114023	83096.9	72592.8
964.48	72116.8		933.18	68846.8	61892.2	80866.2		964.48	100964		932.98	126331	81929.6	72298
964.38	72622.9		933.08	68584.3	61787.6	84878.8		964.38	101138		932.88	141033	80730.1	71942.1
964.28	71951.4		932.98	68276.3	61669.3	89062.3		964.28	101179		932.78	157501	79494.7	71512.7
964.18	71808.6		932.88	67924.6	61535.8	93109.2		964.18	101616		932.68	174557	78220.8	71000.4
964.08	71981.2		932.78	67533.2	61387.4	96658.9		964.08	101944		932.58	190552	76907.7	70399.5
963.98	72092.6		932.68	67107.7	61225.8	99348.1		963.98	102021		932.48	203597	75564	69715.7
963.88	72249.7		932.58	66655.3	61053.9	100872		963.88	102117		932.38	211927	74206.1	68963.8
963.78	72031.5		932.48	66184.4	60876.1	101043		963.78	101977		932.28	214293	72859.4	68169.1
963.68	72023.3		932.38	65704.8	60697.9	99824.7		963.68	101924		932.18	210266	71555	67363.9
963.58	71939.9		932.28	65226.2	60525.1	97343.8		963.58	102017		932.08	200351	70326.2	66583.5
963.48	71861.3		932.18	64757.6	60362.9	93862		963.48	102183		931.98	185858	69199.4	65857
963.38	72382.3		932.08	64305.9	60214.9	89727.1		963.38	102528		931.88	168595	68194.6	65207.7
963.28	72265.2		931.98	63876.4	60083.1	85311.2		963.28	102394		931.78	150465	67319.9	64647.4
963.18	72003.9		931.88	63472.8	59968.6	80954.3		963.18	102916		931.68	133110	66572.2	64176.5
963.08	72280.8		931.78	63096.7	59870.7	76920.7		963.08	102771		931.58	117687	65942.3	63789.6
962.98	72503.7		931.68	62748.6	59788.2	73380.5		962.98	103316		931.48	104797	65416.9	63477.3
962.88	72492.4		931.58	62428.6	59719.6	70411.4		962.88	103631		931.38	94557.2	64979.8	63226.7
962.78	72449.1		931.48	62136.2	59663.4	68014.4		962.78	103210		931.28	86744.9	64615.1	63025
962.68	72467.5		931.38	61869.5	59617.2	66137.7		962.68	103147		931.18	80960.3	64310.4	62863
962.58	72231.9		931.28	61627.1	59579.3	64701.9		962.58	103285		931.08	76754.7	64054.2	62731.7
962.48	71919.5		931.18	61407.5	59548.2	63620.1		962.48	103410		930.98	73716.7	63837.4	62624.5
962.38	72024.4		931.08	61208.8	59522.3	62810.1		962.38	103446		930.88	71510.4	63652.1	62535.6
962.28	71794.8		930.98	61029.4	59500.5	62202.6		962.28	103057		930.78	69884.9	63493.5	62461.9
962.18	71989.6		930.88	60868.2	59482.3	61743.2		962.18	102795		930.68	68662.1	63356.9	62400.5
962.08	71697.2		930.78	60723.9	59467.3	61390.7		962.08	102443		930.58	67719.8	63238.7	62349.1
961.98	71867.1		930.68	60594.7	59454.6	61115.4		961.98	101645		930.48	66975.7	63135.4	62305.3
961.88	71574.2		930.58	60479.2	59443.6	60895.9		961.88	101819		930.38	66374.8	63044.6	62267.8
961.78	71604		930.48	60376.1	59434.1	60717.6		961.78	101389		930.28	65880.4	62965.2	62236.2
961.68	71197		930.38	60284.3	59425.9	60570.4		961.68	100766		930.18	65465.3	62894.9	62209.1
961.58	71009.2		930.28	60202.5	59418.6	60446.5		961.58	100316		930.08	65109.6	62832.3	62185.7
961.48	71652.8		930.18	60129.7	59412.3	60341.1		961.48	100256		929.98	64798.1	62776.4	62165.4
961.38	71178.4		930.08	60065.4	59407.1	60250.1		961.38	99575.7		929.88	64518.1	62726.7	62148.3
961.28	71068		929.98	60007.9	59402.3	60169.8		961.28	99695.6		929.78	64258.5	62682	62133.3
961.18	71404.2		929.88	59956.4	59397.7	60097.6		961.18	98889.4		929.68	64010.7	62641.4	62120.2
961.08	71136.5		929.78	59910.9	59394.1	60031.8		961.08	98462.5		929.58	63768.8	62604.9	62108.9
960.98	70908.6		929.68	59870	59390.5	59969.7		960.98	98188		929.48	63530.1	62571.9	62099.3
960.88	70740		929.58	59833.2	59387.1	59909.9		960.88	97994.3		929.38	63295	62541.6	62090.7
960.78	70729.9		929.48	59800.7	59384.5	59851.8		960.78	98037.5		929.28	63067.8	62514	62083.3
960.68	70687		929.38	59771.8	59382.4	59794.7		960.68	97788		929.18	62855.2	62489.2	62077.4
960.58	71003.9		929.28	59745.4	59380.3	59737.7		960.58	97205.6		929.08	62663.7	62466.7	62072.6
960.48	70304.7		929.18	59722.1	59378.8	59682.2		960.48	97693.3		928.98	62499.6	62446.5	62069.1
960.38	70722.9		929.08	59700.6	59377.2	59628.5		960.38	97285.2		928.88	62366.2	62428.4	62066.7
960.28	70650.4		928.98	59681.1	59375.7	59578.1		960.28	97488.6		928.78	62263.2	62411.7	62064.8
960.18	70620.5		928.88	59663.4	59374.4	59532.3		960.18	97164		928.68	62188.4	62396.4	62063.6
960.08	70373.9		928.78	59647.4	59373.4	59492.6		960.08	96627		928.58	62137.4	62382.2	62062.9
959.98	70394.4		928.68	59632.5	59372.3	59459.1		959.98	96832.5		928.48	62104.2	62368.5	62062.2
959.88	70680.5		928.58	59619.3	59371.8	59432.6		959.88	96516.2
959.78	70349.1		928.48	59607.1	59371.3	59412.1		959.78	96146.8
959.68	70365.5		928.38	59595.7	59370.7	59397.1		959.68	96056.3
959.58	70318.3		928.28	59585	59370	59386.3		959.58	95766.6
959.48	70409.2							959.48	95682.5
959.38	70516.7							959.38	95520
959.28	70272.2							959.28	95651.1
959.18	70614.2							959.18	95517.6
959.08	70142.2							959.08	95457.6
958.98	70278.2							958.98	95787.2
958.88	70102.6							958.88	95412.5
958.78	70126.5							958.78	95538.4
958.68	70173.8							958.68	95104.9
958.58	69683							958.58	94965.8
958.48	70512.4							958.48	95067.9
958.38	70429.5							958.38	94903.7
958.28	69827.9							958.28	94857.5
958.18	69785.4							958.18	94888
958.08	70179.6							958.08	95256.9
957.98	70209.7							957.98	94925.4
957.88	70382.3							957.88	94968.1
957.78	70108.7							957.78	94502.5
957.68	70257.9							957.68	95185.2
957.58	69883.2							957.58	95428.2
957.48	70277.8							957.48	95297.9
957.38	70436							957.38	95711.9
957.28	70225.7							957.28	95420.5
957.18	70450							957.18	95247.7
957.08	70494.5							957.08	95365
956.98	70787.2							956.98	95295.5
956.88	70867.5							956.88	95593.3
956.78	71132.8							956.78	95423.4
956.68	70554							956.68	95892.4
956.58	70161.2							956.58	96097
956.48	70952.1							956.48	96242.4
956.38	70539.7							956.38	96994.4
956.28	70456.4							956.28	96665.5
956.18	70488.1							956.18	96714.5
956.08	70654.5							956.08	97188.2
955.98	70570.9							955.98	97532.2
955.88	71048							955.88	97636.2
955.78	70985.4							955.78	98237.7
955.68	71412.8							955.68	98578.2
955.58	71530.5							955.58	98577.8
955.48	71265.5							955.48	99435.4
955.38	71657.1							955.38	99501.7
955.28	71834.2							955.28	99737
955.18	71764.3							955.18	100637
955.08	72242.7							955.08	100731
954.98	71790.7							954.98	101362
954.88	72045.8							954.88	101765
954.78	72862.5							954.78	101410
954.68	72769.5							954.68	101897
954.58	72902.9							954.58	102553
954.48	72820.6							954.48	102620
954.38	72984.4							954.38	103234
954.28	73274.3							954.28	103489
954.18	73288.3							954.18	104411
954.08	73948.2							954.08	103451
953.98	73904.3							953.98	103850
953.88	74049.6							953.88	103737
953.78	74963							953.78	103815
953.68	75145.7							953.68	104998
953.58	75347.5							953.58	105789
953.48	76403.6							953.48	106125
953.38	77018.8							953.38	106874
953.28	77759.3							953.28	108560
953.18	78581.9							953.18	110499
953.08	79631.2							953.08	112523
952.98	80359.5							952.98	115256
952.88	81859							952.88	118794
952.78	83211.9							952.78	122394
952.68	83873							952.68	126913
952.58	84301.2							952.58	130963
952.48	84910.5							952.48	136500
952.38	85177.5							952.38	140247
952.28	85304.8							952.28	143085
952.18	84583.9							952.18	144923
952.08	83883.1							952.08	144119
951.98	82501.3							951.98	142026
951.88	81564.7							951.88	138839
951.78	80492.3							951.78	133482
951.68	78503.5							951.68	128216
951.58	76760.8							951.58	122392
951.48	75971.5							951.48	117078
951.38	74669.6							951.38	112887
951.28	73374							951.28	107998
951.18	72402.5							951.18	104647
951.08	71302.9							951.08	101645
950.98	70731.1							950.98	99618.5
950.88	70046.8							950.88	97245.3
950.78	70133.8							950.78	95021.4
950.68	69317.5							950.68	94148.2
950.58	69023.8							950.58	92461.9
950.48	68738.6							950.48	91231.2
950.38	68669.9							950.38	90081.7
950.28	68165.8							950.28	89706.7
950.18	68304.1							950.18	88449.6
950.08	67945.2							950.08	87899.6
949.98	67287.1							949.98	87459.3
949.88	67459.2							949.88	87394
949.78	67297.2							949.78	86679.9
949.68	67777.3							949.68	86277.3
949.58	67112.8							949.58	85750.3
949.48	67078.4							949.48	85949.2
949.38	66936.4							949.38	85289.1
949.28	66798.4							949.28	85615.1
949.18	66755.5							949.18	85106.9
949.08	66618.3							949.08	84885.8
948.98	66619.2							948.98	85090
948.88	66919.3							948.88	84718.1
948.78	66678.2							948.78	84225.4
948.68	66621.6							948.68	84250.8
948.58	66726.2							948.58	83849.9
948.48	66663.4							948.48	83630.5
948.38	66726.8							948.38	83565.1
948.28	66914.8							948.28	83422.7
948.18	66485.1							948.18	83311.5
948.08	66461.5							948.08	83738.2
947.98	66317.1							947.98	83672.8
947.88	66706.5							947.88	83134.7
947.78	66329.3							947.78	83770.6
947.68	66392.8							947.68	83601.3
947.58	66466							947.58	83294
947.48	66535							947.48	83324.5
947.38	66111.5							947.38	83607.4
947.28	66051.6							947.28	83730
947.18	66169.5							947.18	84088
947.08	65941.1							947.08	84238
946.98	65964.4							946.98	84388.9
946.88	66378.5							946.88	84961.7
946.78	66213.5							946.78	85098.3
946.68	66220							946.68	85722.9
946.58	65837.9							946.58	85459.6
946.48	66085.1							946.48	86032.7
946.38	65883							946.38	85446.9
946.28	66035.7							946.28	85907.1
946.18	65699.7							946.18	85956.7
946.08	65787.2							946.08	85485.2
945.98	65905.3							945.98	85407.7
945.88	66170							945.88	85409.9
945.78	65740.6							945.78	84868
945.68	65909.3							945.68	84413.4
945.58	65849.4							945.58	84500.9
945.48	66107.1							945.48	84652
945.38	65834.7							945.38	84771.1
945.28	66237							945.28	85765.1
945.18	66154.6							945.18	85100.9
945.08	66360.1							945.08	85871.3
944.98	66365.1							944.98	86467.8
944.88	65850.4							944.88	86649.7
944.78	66199.6							944.78	87183.8
944.68	66310.2							944.68	87885.5
944.58	66741.1							944.58	88692.7
944.48	66709.6							944.48	88673.2
944.38	66606.1							944.38	89227.1
944.28	66546.1							944.28	89375.9
944.18	66611.8							944.18	89260.4
944.08	66471.9							944.08	89719.7
943.98	66269							943.98	90411.9
943.88	66439.3							943.88	89987.7
943.78	66304.7							943.78	89427.9
943.68	66225.4							943.68	89025
943.58	66566.4							943.58	89185.2
943.48	66068.4							943.48	88516
943.38	65917.7							943.38	88680.4
943.28	65718.7							943.28	88251.3
943.18	66140.6							943.18	87808.5
943.08	66309.7							943.08	87267.3
942.98	65382.5							942.98	87074.1
942.88	65135.9							942.88	86494
942.78	65730.1							942.78	86357.6
942.68	65225.8							942.68	85990.6
942.58	65024.3							942.58	85971.7
942.48	64959							942.48	85720.3
942.38	64909.3							942.38	85096.1
942.28	65118.6							942.28	85157.5
942.18	65372.9							942.18	84567.9
942.08	64435.6							942.08	84572.3
941.98	64984							941.98	84063.9
941.88	64589.7							941.88	83102.3
941.78	64895.2							941.78	83574.1
941.68	65025							941.68	83275.1
941.58	64769.3							941.58	82747.3
941.48	64755.8							941.48	82815.8
941.38	64809							941.38	82730.5
941.28	64289.5							941.28	82421.6
941.18	64495.3							941.18	82730.2
941.08	64465.3							941.08	82530.5
940.98	63953.1							940.98	82276.4
940.88	64869.1							940.88	82113.4
940.78	64383.9							940.78	82164.2
940.68	64473.9							940.68	82288.8
940.58	64263.3							940.58	81740.7
940.48	64395							940.48	81329.1
940.38	63990.8							940.38	81047.8
940.28	64101.3							940.28	81167.5
940.18	64211.3							940.18	81105.2
940.08	63587.2							940.08	81074.5
939.98	63901.4							939.98	80699.1
939.88	63771.5							939.88	80138.6
939.78	63715.6							939.78	80456.8
939.68	63789.3							939.68	80011
939.58	63656.4							939.58	79305.7
939.48	63354.2							939.48	79135.6
939.38	63306.4							939.38	78438.8
939.28	63100.4							939.28	78122.6
939.18	63081.7							939.18	77843.1
939.08	63115.3							939.08	77614.5
938.98	63060.8							938.98	77412.8
938.88	63194.6							938.88	77160.8
938.78	63035.3							938.78	77034.9
938.68	63077.6							938.68	76666.1
938.58	63039.2							938.58	76656.4
938.48	63063.2							938.48	76548.1
938.38	63123.7							938.38	76960.5
938.28	63634.2							938.28	76283.7
938.18	63120.5							938.18	76576.7
938.08	62936.9							938.08	76307.5
937.98	62586.7							937.98	76345.1
937.88	62816.8							937.88	76387.4
937.78	63104.1							937.78	76682.1
937.68	63043.6							937.68	76925.4
937.58	63317.5							937.58	76653.7
937.48	63126							937.48	77329.2
937.38	63538.3							937.38	77529.6
937.28	63390.5							937.28	77708.3
937.18	63451.5							937.18	77801.5
937.08	63557.2							937.08	78428.2
936.98	63420.8							936.98	78920.3
936.88	63654.1							936.88	79027.7
936.78	63362.6							936.78	79319.8
936.68	63840.4							936.68	79660.5
936.58	64047.2							936.58	80213.4
936.48	63870.8							936.48	80852
936.38	63956.3							936.38	81421.7
936.28	64655.1							936.28	81535.7
936.18	64674.9							936.18	81864.7
936.08	65262.5							936.08	83147
935.98	65253.8							935.98	84086.5
935.88	65091							935.88	84799.1
935.78	65477.8							935.78	85376.4
935.68	65441.3							935.68	85988.6
935.58	65709.4							935.58	86729
935.48	66384.5							935.48	88127.5
935.38	66028.9							935.38	89169.1
935.28	66624.9							935.28	89854.7
935.18	67285.6							935.18	90703.4
935.08	67355.3							935.08	91591.2
934.98	68030.4							934.98	92852.4
934.88	68344.1							934.88	93311
934.78	68439.7							934.78	94476.9
934.68	68754.9							934.68	95478.4
934.58	69073.3							934.58	95622.2
934.48	69295.4							934.48	95682.3
934.38	69818.5							934.38	96290.6
934.28	70352.9							934.28	96353.7
934.18	70596.6							934.18	96457.1
934.08	71187.7							934.08	96465.7
933.98	72693.2							933.98	96730.8
933.88	73455.4							933.88	97201.7
933.78	74584.6							933.78	97530.9
933.68	75737.2							933.68	98427.2
933.58	77119.2							933.58	100510
933.48	79241.1							933.48	102141
933.38	81888.3							933.38	104880
933.28	84202.7							933.28	108571
933.18	87451.5							933.18	114865
933.08	91116.1							933.08	123428
932.98	94967.2							932.98	133786
932.88	98704.4							932.88	147647
932.78	102729							932.78	163255
932.68	105607							932.68	180713
932.58	107048							932.58	197467
932.48	107071							932.48	212660
932.38	105415							932.38	221045
932.28	102335							932.28	222665
932.18	98001.4							932.18	216519
932.08	93018.2							932.08	203523
931.98	88452.2							931.98	186360
931.88	84433							931.88	168012
931.78	79994.7							931.78	148603
931.68	76574							931.68	132023
931.58	73376.9							931.58	118882
931.48	70533.4							931.48	107182
931.38	68520.9							931.38	97899.8
931.28	67116.1							931.28	90621.3
931.18	66036.9							931.18	85978.8
931.08	64679.1							931.08	81599.8
930.98	63881.2							930.98	78243.3
930.88	63158.7							930.88	75203.5
930.78	62488.1							930.78	73395.5
930.68	62076.3							930.68	71597.9
930.58	61651.6							930.58	69971
930.48	61639.5							930.48	68830.3
930.38	61197.3							930.38	68009.8
930.28	60852.9							930.28	67390
930.18	60913.8							930.18	65941.7
930.08	60380.6							930.08	65786.7
929.98	60238.2							929.98	65374.8
929.88	60707							929.88	64961
929.78	60482.7							929.78	64415.7
929.68	59763.4							929.68	63887.6
929.58	60258.1							929.58	64016.2
929.48	59977.7							929.48	63622.7
929.38	59749.2							929.38	63391.7
929.28	59682.7							929.28	63431.7
929.18	59905.4							929.18	62783
929.08	59472.3							929.08	62566
928.98	60069.7							928.98	62664.2
928.88	59611.5							928.88	62126.3
928.78	59522.3							928.78	62402.4
928.68	59385.3							928.68	62308.6
928.58	59616							928.58	61902.4
928.48	59392.1							928.48	61783.8
928.38	59631.4							928.38	61993.3
928.28	58991.2							928.28	62322.7
928.18	59334.3							928.18	62122.8
928.08	59501							928.08	61255.5
927.98	59173.9							927.98	61357.7
927.88	58924.3							927.88	61646.4
927.78	59522							927.78	61460.9
927.68	59492							927.68	61525.2
927.58	59350.3							927.58	61318.7
927.48	59093							927.48	61103.4
927.38	59698.1							927.38	61463.3
927.28	59637.2							927.28	61334.5
927.18	59244.2							927.18	61187
927.08	59788.6							927.08	60969.1
926.98	58944.9							926.98	61006.7
926.88	59436							926.88	61298.2
926.78	59000.3							926.78	61197.1
926.68	58881.2							926.68	61288.8
926.58	59654.9							926.58	61509.1
926.48	59360.1							926.48	61236.6
926.38	59166.5							926.38	61202.5
926.28	59467.8							926.28	60987.7
926.18	58878							926.18	61519.6
926.08	59115.9							926.08	61514.5
925.98	59492.9							925.98	60929.4
925.88	59567.3							925.88	61128.5
925.78	59583.4							925.78	61541.7
925.68	59355.7							925.68	60779.5
925.58	59190.8							925.58	60733.5
925.48	59391.9							925.48	61272.7
925.38	59657.6							925.38	61253
925.28	59358.8							925.28	60964.7
925.18	59471.8							925.18	60867.2
925.08	59411.1							925.08	60948.2

## Sheet: Fig. 5
Fig. 5a
Catalyst	Condition	Voltage (V)	Time (h)	Current Density (mA/cm2)	Faradic Efficiency (FE) of H2 (%)	FE of CO (%)	FE of CH4 (%)	FE of C2H4 (%)
Fresh Cu Mesh	Operated using alternating negative (2.5 mA/cm2 for 5s) and positive (250 mA/cm2 for 25s) currents	-4.7	0.36	250	19	4.84	73.24	3.84
		-4.7	0.53	250	19.48	5.51	73.27	3.88
		-4.7	0.69	250	19.48	#VALUE!	74.49	3.8
		-4.7	0.86	250	19.92	3.61	75.1	3.97
		-4.7	1	250	19.86	2.83	73.98	3.96
	Operated at a constant reduction current density	-4.75	1.17	250	39.22	2.33	54.49	2.78
		-4.75	1.33	250	44.92	1.81	42.56	3.13
		-4.75	1.5	250	46.02	1.69	32.46	3.9
		-4.75	1.69	250	46.6	1.68	27.1	4.75
		-4.75	1.86	250	47.11	2.3	22.83	5.24
		-4.75	2.07	250	45.84	2.1	20.39	5.74
		-4.75	2.19	250	46.4	2.43	19.21	5.88
		-4.75	2.32	250	45.97	2.26	18.15	6.1
	Operated using alternating negative (2.5 mA/cm2 for 5s) and positive (250 mA/cm2 for 25s) currents	-4.75	2.49	250	48.57	2.19	14.58	5.64
		-4.75	2.65	250	34.48	2.25	23.9	10.04
		-4.75	2.85	250	22.81	3.36	36.24	13.86
		-4.75	3.15	250	19.4	4.44	60.98	9.56
		-4.75	3.49	250	#VALUE!	2.26	70.63	5.79
		-4.75	3.6	250	17.91	4.47	70.58	5.53
		-4.75	3.9	250	18.42	5.24	72.73	4.89
		-4.75	4.21	250	17.9	5.78	72.02	4.68
		-4.75	4.49	250	17.78	5.61	72.51	4.67
Fig. 5b
Catalyst	Capacitance (mF/cm2)	SD	Surface Roughness
Fresh Cu Mesh	0.029		1
Fresh Cu Mesh after Continous Electrolysis with Reduction Current	0.0578	0.0016	1.9931
Fresh Cu Mesh after Electrolysis with Alternating Currents	0.1808	0.0008	6.23448
Thermally treated Cu Mesh after Electrolysis with Alternating Currents	0.215	0.0047	7.41379
Ideally Smooth Cu Surface	17.0897	1.0729	589.3
Fig. 5c
Catalyst	Current Density (mA/cm2)	Faradic Efficiency (FE) of H2 (%)	FE of CO (%)	FE of CH4 (%)	FE of C2H4 (%)
Thermally treated Cu Mesh	100	61.19	8.28	0.16	5.66
	250	43.77	1.27	0.49	22.49
	500	54.85	0.76	1.1	21.35
	750	65.96	0	1	15.25

## Sheet: Fig. 6
Fig. 6b	H2, CH4, and CO2 concentrations in the outlet gas stream at different current densities
	Current (mA/cm2)	H2 (%)	CH4 (%)	CO2 (%)
	100	7.4216	8.3763	83.9394
	250	12.1065	16.4479	71.0026
	500	18.5699	23.4039	57.4458
	750	24.291	19.8442	55.3436
Figure 6c	Gas product distribution over time at current densities of 250 mA cm-2
	Time (h)	Faradic Efficiency (FE) of H2 (%)	FE of CO (%)	FE of CH4 (%)	FE of C2H4 (%)
	0.2778	19.51	0	71.23	2.92
	0.7778	19.58	0	72.9	3.1
	1.1111	20.51	0	73.86	3.26
	1.2778	21.99	0	76.36	3.37
	1.75	22.46	0	73.05	3.24
	2.6389	22.36	0	71.32	3.33
	3	22.97	0	70.72	3.38
	3.3889	22.63	0.28	70.33	3.53
	4	21.36	0	70.12	3.82
	5	28.13	0	67.85	2.31
	5.25	27.4	0	68.63	2.37
	5.9167	25.36	0	68.35	2.61
	6.7778	23.9	0	70.26	2.89
	7.4444	22.75	0	68.75	3.2
	8.0556	20.48	0	71.08	3.7
	8.1944	20	0	71.24	3.76
	9.7222	25.54	0.31	66.98	2.43
	10.4167	24.8	0	66.81	2.71
	10.6944	23.93	0.82	68.23	2.81
	11.3889	23.43	0	68.46	3.12
	11.6111	23.25	0.18	70.77	3.69
	12.0833	22.36	0	69.05	3.44
Figure 6c	Gas product distribution over time at current densities of 500 mA cm-2
	Time (h)	Faradic Efficiency (FE) of H2 (%)	FE of CO (%)	FE of CH4 (%)	FE of C2H4 (%)
	0.2222	22.04	3.18	70.74	2.45
	0.3333	22.31	2.08	71.21	2.45
	0.5	21.48	0	71.13	2.51
	0.6667	22.35	0.42	70.23	2.44
	0.8333	21.75	1.69	66.46	2.37
	1	22.93	0.47	68.64	2.46
	1.3333	23.89	2.56	66.39	2.46
	1.4167	24.7	2.01	66.73	2.49
	2.1111	25.91	3.49	65.43	2.67
	2.2778	25.65	0	68.71	2.86
	2.9444	24.93	0	71.26	3.44
	3.0556	23.34	0	69.01	3.43
	4.3611	29.94	0	67.26	1.98
	5.0278	31.06	0	66.18	2.08
	6.0556	30.11	0	66.1	2.41
	6.1667	30.01	0	66.34	2.46
	6.3889	31.21	0	66.78	2.5
	7.0278	33.05	0	64.3	1.7
	7.2222	31.63	0	64.76	1.81
	8.0139	27.97	0	64.88	2.08
	8.2083	27.9	0	65.04	2.19
	8.3611	28.42	0	65.65	2.25
	9.1111	30.33	0.26	68.22	2.53
	9.6389	30.18	0.11	68.07	2.77
	10	29.45	0	67.71	2.85
	10.9444	21.08	0.05	66.29	5.24
	11.6667	20.19	0	67.19	5.87
	12.4167	22.04	0	70.47	6.29
	12.7778	22.5	0	70.22	6.35

## Sheet: Fig. 7
Fig. 7 | Performance comparison between ECR systems
Figure 7a (CH4 FE vs CH4 partial current density)
Flow cell (alkaline)			Flow cell (Neutral)			MEA cell			Bicarbonate			This work (total CH4 current)				This work (effective CH4 current)
CH4 Current (mA/cm2)	CH4 FE (%)		CH4 Current (mA/cm2)	CH4 FE (%)		CH4 Current (mA/cm2)	CH4 FE (%)		CH4 Current (mA/cm2)	CH4 FE (%)		CH4 Current (mA/cm2)	CH4 FE (%)			CH4 Current (mA/cm2)	CH4 FE (%)
192	64		135	60		136	62		120	27		182.15	72.86			151.792	72.86
117	56.3		108	48		138	60					371.55	74.31			309.625	74.31
141	70.6		120	48								509.025	67.87			424.188	67.87
178	74		112	56								190.6	76.24			95.3	76.24
234	73		183	70								388.45	77.69			194.225	77.69
340	81											530.4	70.72			265.2	70.72
240	75											189.425	75.77			142.069	75.77
												383	76.6			287.25	76.6
												528.75	70.5			396.562	70.5
Figure 7b (Energy efficiency vs effective CH4 current)
MEA				Bicarbonate				This work
CH4 current (mA/cm2)	CH4 energy efficiency (%)			CH4 current (mA/cm2)	CH4 energy efficiency (%)			CH4 current (mA/cm2)	CH4 energy efficiency (%)
132	16.43			120	4			151.792	18.1721
138	15.9							309.625	14.5868
								424.188	9.1066
Figure 7c (CH4 concentration vs effective CH4 current)
MEA				Bicarbonate				This work
CH4 current (mA/cm2)	CH4 concentration (%)			CH4 current (mA/cm2)	CH4 concentration (%)			CH4 current (mA/cm2)	CH4 concentration (%)
132	1.6			120	8.6			150	16.4479
138	5.1							291.667	23.4039
								387.5	19.8442

## Sheet: Fig. S1
Fig. S1 | CO2 fluxes within catalyst domain
	0.3M KHCO3 catholyte with CO2 sparging, open-matrix catalyst at 750 mA cm-2
	CO2 fluxes (mmol cm-3 s-1)
Position in catalyst (um)	In-situ	Conversion	Bubbling
-14.992	0.0043669	Undefined	Undefined
-14.957	0.0037074	Undefined	Undefined
-14.923	0.0038097	Undefined	Undefined
-14.887	0.0039117	Undefined	Undefined
-14.852	0.0040132	Undefined	Undefined
-14.817	0.0041144	Undefined	Undefined
-14.783	0.0042151	Undefined	Undefined
-14.748	0.0043155	Undefined	Undefined
-14.713	0.0044155	Undefined	Undefined
-14.677	0.0045151	Undefined	Undefined
-14.643	0.0046143	Undefined	Undefined
-14.607	0.0047131	Undefined	Undefined
-14.573	0.0048115	Undefined	Undefined
-14.537	0.0049096	Undefined	Undefined
-14.502	0.0050072	Undefined	Undefined
-14.467	0.0050046	Undefined	Undefined
-14.432	0.004812	Undefined	Undefined
-14.398	0.0046201	Undefined	Undefined
-14.363	0.0044288	Undefined	Undefined
-14.327	0.0042382	Undefined	Undefined
-14.293	0.0040483	Undefined	Undefined
-14.257	0.0038591	Undefined	Undefined
-14.223	0.0036705	Undefined	Undefined
-14.188	0.0034825	Undefined	Undefined
-14.152	0.0032952	Undefined	Undefined
-14.117	0.0031086	Undefined	Undefined
-14.082	0.0029227	Undefined	Undefined
-14.048	0.0027374	Undefined	Undefined
-14.013	0.0025527	Undefined	Undefined
-13.977	0.0023916	Undefined	Undefined
-13.943	0.0027044	Undefined	Undefined
-13.907	0.003016	Undefined	Undefined
-13.873	0.0033264	Undefined	Undefined
-13.838	0.0036355	Undefined	Undefined
-13.802	0.0039434	Undefined	Undefined
-13.768	0.0042501	Undefined	Undefined
-13.732	0.0045555	Undefined	Undefined
-13.698	0.0048597	Undefined	Undefined
-13.663	0.0051626	Undefined	Undefined
-13.627	0.0054643	Undefined	Undefined
-13.592	0.0057648	Undefined	Undefined
-13.558	0.006064	Undefined	Undefined
-13.522	0.006362	Undefined	Undefined
-13.488	0.0066587	Undefined	Undefined
-13.453	0.0065153	Undefined	Undefined
-13.418	0.0062244	Undefined	Undefined
-13.382	0.0059346	Undefined	Undefined
-13.347	0.0056459	Undefined	Undefined
-13.312	0.0053583	Undefined	Undefined
-13.277	0.0050718	Undefined	Undefined
-13.243	0.0047865	Undefined	Undefined
-13.207	0.0045022	Undefined	Undefined
-13.172	0.0042191	Undefined	Undefined
-13.138	0.0039371	Undefined	Undefined
-13.102	0.0036562	Undefined	Undefined
-13.067	0.0033764	Undefined	Undefined
-13.033	0.0030977	Undefined	Undefined
-12.997	0.0028202	Undefined	Undefined
-12.963	0.0027766	Undefined	Undefined
-12.927	0.0030185	Undefined	Undefined
-12.892	0.0032592	Undefined	Undefined
-12.857	0.0034989	Undefined	Undefined
-12.822	0.0037375	Undefined	Undefined
-12.787	0.003975	Undefined	Undefined
-12.753	0.0042115	Undefined	Undefined
-12.718	0.0044468	Undefined	Undefined
-12.682	0.0046811	Undefined	Undefined
-12.647	0.0049144	Undefined	Undefined
-12.613	0.0051465	Undefined	Undefined
-12.577	0.0053776	Undefined	Undefined
-12.543	0.0056075	Undefined	Undefined
-12.508	0.0058364	Undefined	Undefined
-12.472	0.0059836	Undefined	Undefined
-12.438	0.0056758	Undefined	Undefined
-12.402	0.0053693	Undefined	Undefined
-12.367	0.0050642	Undefined	Undefined
-12.332	0.0047603	Undefined	Undefined
-12.298	0.0044578	Undefined	Undefined
-12.262	0.0041566	Undefined	Undefined
-12.228	0.0038567	Undefined	Undefined
-12.193	0.0035581	Undefined	Undefined
-12.158	0.0032608	Undefined	Undefined
-12.122	0.0029648	Undefined	Undefined
-12.088	0.0026701	Undefined	Undefined
-12.052	0.0023768	Undefined	Undefined
-12.018	0.0020847	Undefined	Undefined
-11.983	0.001794	Undefined	Undefined
-11.947	0.0016526	Undefined	Undefined
-11.912	0.0015374	Undefined	Undefined
-11.877	0.0014228	Undefined	Undefined
-11.842	0.0013086	Undefined	Undefined
-11.808	0.001195	Undefined	Undefined
-11.773	0.0010819	Undefined	Undefined
-11.737	0.00096933	Undefined	Undefined
-11.702	0.00085724	Undefined	Undefined
-11.667	0.00074567	Undefined	Undefined
-11.633	0.00063461	Undefined	Undefined
-11.598	0.00052406	Undefined	Undefined
-11.562	0.00041402	Undefined	Undefined
-11.527	0.00030449	Undefined	Undefined
-11.493	0.00019547	Undefined	Undefined
-11.458	0.00015783	Undefined	Undefined
-11.422	0.00017731	Undefined	Undefined
-11.387	0.00019666	Undefined	Undefined
-11.352	0.00021589	Undefined	Undefined
-11.317	0.00023499	Undefined	Undefined
-11.283	0.00025397	Undefined	Undefined
-11.247	0.00027283	Undefined	Undefined
-11.212	0.00029156	Undefined	Undefined
-11.177	0.00031017	Undefined	Undefined
-11.142	0.00032865	Undefined	Undefined
-11.107	0.00034701	Undefined	Undefined
-11.073	0.00036525	Undefined	Undefined
-11.038	0.00038336	Undefined	Undefined
-11.003	0.00040135	Undefined	Undefined
-10.967	0.00040575	Undefined	Undefined
-10.932	0.00037094	Undefined	Undefined
-10.898	0.00033628	Undefined	Undefined
-10.863	0.00030178	Undefined	Undefined
-10.827	0.00026744	Undefined	Undefined
-10.792	0.00023324	Undefined	Undefined
-10.758	0.00019921	Undefined	Undefined
-10.722	0.00016533	Undefined	Undefined
-10.687	0.0001316	Undefined	Undefined
-10.652	9.8027e-05	Undefined	Undefined
-10.617	6.461e-05	Undefined	Undefined
-10.582	3.1348e-05	Undefined	Undefined
-10.548	-1.7586e-06	Undefined	Undefined
-10.513	-3.4711e-05	Undefined	Undefined
-10.477	-6.7508e-05	Undefined	Undefined
-10.442	-6.3149e-05	Undefined	Undefined
-10.407	-5.7184e-05	Undefined	Undefined
-10.372	-5.1281e-05	Undefined	Undefined
-10.337	-4.5441e-05	Undefined	Undefined
-10.303	-3.9665e-05	Undefined	Undefined
-10.267	-3.3951e-05	Undefined	Undefined
-10.232	-2.83e-05	Undefined	Undefined
-10.197	-2.2712e-05	Undefined	Undefined
-10.163	-1.7187e-05	Undefined	Undefined
-10.128	-1.1724e-05	Undefined	Undefined
-10.092	-6.325e-06	Undefined	Undefined
-10.057	-9.8854e-07	Undefined	Undefined
-10.022	4.285e-06	Undefined	Undefined
-9.987	9.4956e-06	Undefined	Undefined
-9.952	1.0787e-05	Undefined	Undefined
-9.917	1.0043e-05	Undefined	Undefined
-9.883	9.2705e-06	Undefined	Undefined
-9.847	8.468e-06	Undefined	Undefined
-9.813	7.636e-06	Undefined	Undefined
-9.778	6.7746e-06	Undefined	Undefined
-9.742	5.8836e-06	Undefined	Undefined
-9.707	4.9632e-06	Undefined	Undefined
-9.672	4.0133e-06	Undefined	Undefined
-9.637	3.034e-06	Undefined	Undefined
-9.602	2.0251e-06	Undefined	Undefined
-9.567	9.8681e-07	Undefined	Undefined
-9.532	-8.0992e-08	Undefined	Undefined
-9.497	-1.1783e-06	Undefined	Undefined
-9.463	-1.7399e-06	Undefined	Undefined
-9.428	-1.3347e-06	Undefined	Undefined
-9.392	-9.7079e-07	Undefined	Undefined
-9.357	-6.4807e-07	Undefined	Undefined
-9.322	-3.6659e-07	Undefined	Undefined
-9.287	-1.2634e-07	Undefined	Undefined
-9.252	7.2686e-08	Undefined	Undefined
-9.217	2.3048e-07	Undefined	Undefined
-9.182	3.4705e-07	Undefined	Undefined
-9.147	4.2238e-07	Undefined	Undefined
-9.113	4.5649e-07	Undefined	Undefined
-9.078	4.4936e-07	Undefined	Undefined
-9.043	4.0101e-07	Undefined	Undefined
-9.008	3.1143e-07	Undefined	Undefined
-8.972	2.0882e-07	Undefined	Undefined
-8.937	4.9132e-07	Undefined	Undefined
-8.902	7.2745e-07	Undefined	Undefined
-8.867	9.1722e-07	Undefined	Undefined
-8.832	1.0606e-06	Undefined	Undefined
-8.797	1.1577e-06	Undefined	Undefined
-8.762	1.2084e-06	Undefined	Undefined
-8.728	1.2127e-06	Undefined	Undefined
-8.693	1.1707e-06	Undefined	Undefined
-8.657	1.0823e-06	Undefined	Undefined
-8.622	9.4753e-07	Undefined	Undefined
-8.587	7.6641e-07	Undefined	Undefined
-8.553	5.3894e-07	Undefined	Undefined
-8.517	2.651e-07	Undefined	Undefined
-8.482	-5.5098e-08	Undefined	Undefined
-8.447	1.4552e-07	Undefined	Undefined
-8.412	4.6881e-07	Undefined	Undefined
-8.378	7.3791e-07	Undefined	Undefined
-8.343	9.5283e-07	Undefined	Undefined
-8.307	1.1136e-06	Undefined	Undefined
-8.273	1.2201e-06	Undefined	Undefined
-8.237	1.2725e-06	Undefined	Undefined
-8.202	1.2707e-06	Undefined	Undefined
-8.167	1.2147e-06	Undefined	Undefined
-8.133	1.1045e-06	Undefined	Undefined
-8.098	9.4019e-07	Undefined	Undefined
-8.062	7.2166e-07	Undefined	Undefined
-8.028	4.4895e-07	Undefined	Undefined
-7.992	1.2205e-07	Undefined	Undefined
-7.957	1.2943e-07	Undefined	Undefined
-7.922	5.2296e-07	Undefined	Undefined
-7.887	8.5291e-07	Undefined	Undefined
-7.852	1.1193e-06	Undefined	Undefined
-7.817	1.3221e-06	Undefined	Undefined
-7.782	1.4613e-06	Undefined	Undefined
-7.747	1.5369e-06	Undefined	Undefined
-7.712	1.549e-06	Undefined	Undefined
-7.678	1.4975e-06	Undefined	Undefined
-7.643	1.3824e-06	Undefined	Undefined
-7.608	1.2037e-06	Undefined	Undefined
-7.572	9.6145e-07	Undefined	Undefined
-7.537	6.5562e-07	Undefined	Undefined
-7.502	2.8621e-07	Undefined	Undefined
-7.467	1.8922e-08	Undefined	Undefined
-7.432	5.11e-07	Undefined	Undefined
-7.398	9.2766e-07	Undefined	Undefined
-7.362	1.2689e-06	Undefined	Undefined
-7.327	1.5347e-06	Undefined	Undefined
-7.292	1.7251e-06	Undefined	Undefined
-7.258	1.8401e-06	Undefined	Undefined
-7.223	1.8797e-06	Undefined	Undefined
-7.187	1.8438e-06	Undefined	Undefined
-7.152	1.7326e-06	Undefined	Undefined
-7.117	1.5459e-06	Undefined	Undefined
-7.082	1.2838e-06	Undefined	Undefined
-7.047	9.4626e-07	Undefined	Undefined
-7.012	5.3332e-07	Undefined	Undefined
-6.977	4.4965e-08	Undefined	Undefined
-6.943	5.0729e-07	Undefined	Undefined
-6.908	1.0361e-06	Undefined	Undefined
-6.872	1.4745e-06	Undefined	Undefined
-6.837	1.8224e-06	Undefined	Undefined
-6.802	2.0797e-06	Undefined	Undefined
-6.767	2.2466e-06	Undefined	Undefined
-6.732	2.323e-06	Undefined	Undefined
-6.697	2.3088e-06	Undefined	Undefined
-6.662	2.2042e-06	Undefined	Undefined
-6.627	2.0091e-06	Undefined	Undefined
-6.593	1.7235e-06	Undefined	Undefined
-6.558	1.3474e-06	Undefined	Undefined
-6.523	8.8075e-07	Undefined	Undefined
-6.487	3.2365e-07	Undefined	Undefined
-6.452	4.9222e-07	Undefined	Undefined
-6.417	1.1716e-06	Undefined	Undefined
-6.382	1.741e-06	Undefined	Undefined
-6.347	2.2002e-06	Undefined	Undefined
-6.312	2.5493e-06	Undefined	Undefined
-6.277	2.7884e-06	Undefined	Undefined
-6.242	2.9173e-06	Undefined	Undefined
-6.208	2.9362e-06	Undefined	Undefined
-6.173	2.845e-06	Undefined	Undefined
-6.137	2.6437e-06	Undefined	Undefined
-6.102	2.3323e-06	Undefined	Undefined
-6.068	1.9108e-06	Undefined	Undefined
-6.032	1.3792e-06	Undefined	Undefined
-5.997	7.3758e-07	Undefined	Undefined
-5.962	4.6341e-07	Undefined	Undefined
-5.927	1.3461e-06	Undefined	Undefined
-5.892	2.0928e-06	Undefined	Undefined
-5.858	2.7033e-06	Undefined	Undefined
-5.823	3.1778e-06	Undefined	Undefined
-5.787	3.5161e-06	Undefined	Undefined
-5.752	3.7183e-06	Undefined	Undefined
-5.717	3.7845e-06	Undefined	Undefined
-5.682	3.7146e-06	Undefined	Undefined
-5.648	3.5085e-06	Undefined	Undefined
-5.612	3.1664e-06	Undefined	Undefined
-5.577	2.6881e-06	Undefined	Undefined
-5.542	2.0738e-06	Undefined	Undefined
-5.508	1.3234e-06	Undefined	Undefined
-5.473	4.3683e-07	Undefined	Undefined
-5.437	1.5599e-06	Undefined	Undefined
-5.402	2.5717e-06	Undefined	Undefined
-5.367	3.4117e-06	Undefined	Undefined
-5.332	4.0798e-06	Undefined	Undefined
-5.297	4.5762e-06	Undefined	Undefined
-5.262	4.9008e-06	Undefined	Undefined
-5.227	5.0536e-06	Undefined	Undefined
-5.193	5.0346e-06	Undefined	Undefined
-5.157	4.8437e-06	Undefined	Undefined
-5.123	4.4811e-06	Undefined	Undefined
-5.087	3.9466e-06	Undefined	Undefined
-5.052	3.2404e-06	Undefined	Undefined
-5.017	2.3624e-06	Undefined	Undefined
-4.982	1.3125e-06	Undefined	Undefined
-4.947	1.9752e-06	Undefined	Undefined
-4.912	3.3345e-06	Undefined	Undefined
-4.877	4.4723e-06	Undefined	Undefined
-4.842	5.3885e-06	Undefined	Undefined
-4.807	6.0831e-06	Undefined	Undefined
-4.773	6.5562e-06	Undefined	Undefined
-4.738	6.8077e-06	Undefined	Undefined
-4.702	6.8377e-06	Undefined	Undefined
-4.667	6.6461e-06	Undefined	Undefined
-4.632	6.233e-06	Undefined	Undefined
-4.597	5.5983e-06	Undefined	Undefined
-4.562	4.742e-06	Undefined	Undefined
-4.527	3.6642e-06	Undefined	Undefined
-4.492	2.3648e-06	Undefined	Undefined
-4.457	4.2328e-06	Undefined	Undefined
-4.423	6.4238e-06	Undefined	Undefined
-4.387	8.3155e-06	Undefined	Undefined
-4.353	9.9081e-06	Undefined	Undefined
-4.318	1.1201e-05	Undefined	Undefined
-4.282	1.2196e-05	Undefined	Undefined
-4.247	1.289e-05	Undefined	Undefined
-4.212	1.3286e-05	Undefined	Undefined
-4.177	1.3383e-05	Undefined	Undefined
-4.142	1.318e-05	Undefined	Undefined
-4.107	1.2678e-05	Undefined	Undefined
-4.072	1.1877e-05	Undefined	Undefined
-4.038	2.4882e-05	Undefined	Undefined
-4.003	4.7053e-05	Undefined	Undefined
-3.967	6.8455e-05	Undefined	Undefined
-3.932	8.9087e-05	Undefined	Undefined
-3.898	0.00010895	Undefined	Undefined
-3.863	0.00012804	Undefined	Undefined
-3.827	0.00014637	Undefined	Undefined
-3.792	0.00016392	Undefined	Undefined
-3.757	0.00018071	Undefined	Undefined
-3.722	0.00019672	Undefined	Undefined
-3.688	0.00021197	Undefined	Undefined
-3.653	0.00038039	Undefined	Undefined
-3.617	0.00058915	Undefined	Undefined
-3.582	0.00079279	Undefined	Undefined
-3.547	0.00099132	Undefined	Undefined
-3.512	0.0011847	Undefined	Undefined
-3.477	0.001373	Undefined	Undefined
-3.442	0.0015562	Undefined	Undefined
-3.407	0.0017342	Undefined	Undefined
-3.372	0.0019072	Undefined	Undefined
-3.338	0.0023224	Undefined	Undefined
-3.303	0.0035394	Undefined	Undefined
-3.267	0.0047251	Undefined	Undefined
-3.232	0.0058793	Undefined	Undefined
-3.197	0.0070022	Undefined	Undefined
-3.163	0.0080936	Undefined	Undefined
-3.127	0.0091536	Undefined	Undefined
-3.092	0.010182	Undefined	Undefined
-3.057	0.011179	Undefined	Undefined
-3.022	0.015308	Undefined	Undefined
-2.988	0.020045	Undefined	Undefined
-2.953	0.024641	Undefined	Undefined
-2.918	0.029096	Undefined	Undefined
-2.882	0.033411	Undefined	Undefined
-2.847	0.037585	Undefined	Undefined
-2.812	0.041619	Undefined	Undefined
-2.777	0.049625	Undefined	Undefined
-2.742	0.063932	Undefined	Undefined
-2.707	0.07776	Undefined	Undefined
-2.672	0.09111	Undefined	Undefined
-2.637	0.10398	Undefined	Undefined
-2.602	0.11637	Undefined	Undefined
-2.568	0.12828	Undefined	Undefined
-2.532	0.15905	Undefined	Undefined
-2.497	0.19267	Undefined	Undefined
-2.462	0.22497	Undefined	Undefined
-2.427	0.25596	Undefined	Undefined
-2.392	0.28564	Undefined	Undefined
-2.357	0.31578	Undefined	Undefined
-2.322	0.38524	Undefined	Undefined
-2.288	0.45169	Undefined	Undefined
-2.253	0.51512	Undefined	Undefined
-2.218	0.57553	Undefined	Undefined
-2.182	0.63293	Undefined	Undefined
-2.147	0.74977	Undefined	Undefined
-2.112	0.8649	Undefined	Undefined
-2.077	0.97403	Undefined	Undefined
-2.042	1.0772	Undefined	Undefined
-2.007	1.2149	Undefined	Undefined
-1.972	1.3963	Undefined	Undefined
-1.937	1.5672	Undefined	Undefined
-1.903	1.7274	Undefined	Undefined
-1.868	1.9311	Undefined	Undefined
-1.832	2.183	Undefined	Undefined
-1.797	2.4179	Undefined	Undefined
-1.762	2.6358	Undefined	Undefined
-1.727	2.9646	Undefined	Undefined
-1.692	3.2748	Undefined	Undefined
-1.657	3.5597	Undefined	Undefined
-1.622	3.9447	Undefined	Undefined
-1.587	4.3161	Undefined	Undefined
-1.553	4.6725	Undefined	Undefined
-1.518	5.1215	Undefined	Undefined
-1.483	5.5249	Undefined	Undefined
-1.447	5.9892	Undefined	Undefined
-1.413	6.4393	Undefined	Undefined
-1.377	6.9163	Undefined	Undefined
-1.342	7.3839	Undefined	Undefined
-1.307	7.8761	Undefined	Undefined
-1.272	8.3338	Undefined	Undefined
-1.237	8.8184	Undefined	Undefined
-1.202	9.275	Undefined	Undefined
-1.168	9.7031	Undefined	Undefined
-1.133	10.102	Undefined	Undefined
-1.097	10.464	Undefined	Undefined
-1.062	10.777	Undefined	Undefined
-1.027	11.027	Undefined	Undefined
-0.992	11.206	Undefined	Undefined
-0.958	11.3	Undefined	Undefined
-0.922	11.299	Undefined	Undefined
-0.887	11.189	Undefined	Undefined
-0.852	10.955	Undefined	Undefined
-0.818	10.583	Undefined	Undefined
-0.783	10.062	Undefined	Undefined
-0.747	9.378	Undefined	Undefined
-0.712	8.5167	Undefined	Undefined
-0.677	7.4659	Undefined	Undefined
-0.642	6.2149	Undefined	Undefined
-0.607	4.7525	Undefined	Undefined
-0.572	3.0693	Undefined	Undefined
-0.538	1.1495	Undefined	Undefined
-0.502	-0.0035	Undefined	Undefined
-0.468	-0.0029129	Undefined	Undefined
-0.433	-0.021271	Undefined	Undefined
-0.397	-0.043469	Undefined	Undefined
-0.362	-0.078985	Undefined	Undefined
-0.327	-0.1298	Undefined	Undefined
-0.292	-0.18794	Undefined	Undefined
-0.258	-0.24722	Undefined	Undefined
-0.222	-0.3044	Undefined	Undefined
-0.187	-0.35786	Undefined	Undefined
-0.152	-0.40688	Undefined	Undefined
-0.117	-0.45114	Undefined	Undefined
-0.083	-0.49045	Undefined	Undefined
-0.048	-0.52473	Undefined	Undefined
-0.012	-0.55392	Undefined	Undefined
0.023	-1.1306	-0.62864	-1.4228
0.058	-1.1258	-0.62824	-1.4027
0.093	-1.1208	-0.62783	-1.3828
0.128	-1.1157	-0.62741	-1.3632
0.163	-1.1104	-0.62698	-1.3437
0.198	-1.105	-0.62654	-1.3245
0.233	-1.0994	-0.62609	-1.3055
0.267	-1.0937	-0.62563	-1.2867
0.303	-1.0878	-0.62516	-1.2682
0.338	-1.0818	-0.62468	-1.2498
0.373	-1.0757	-0.62419	-1.2317
0.408	-1.0695	-0.62369	-1.2138
0.443	-1.0632	-0.62317	-1.196
0.478	-1.0567	-0.62265	-1.1785
0.513	-1.0502	-0.62211	-1.1612
0.548	-1.0435	-0.62156	-1.1441
0.583	-1.0368	-0.621	-1.1272
0.617	-1.0299	-0.62042	-1.1106
0.652	-1.023	-0.61983	-1.0941
0.687	-1.016	-0.61923	-1.0778
0.723	-1.0089	-0.61861	-1.0617
0.758	-1.0017	-0.61798	-1.0458
0.793	-0.99449	-0.61733	-1.03
0.828	-0.98718	-0.61667	-1.0145
0.863	-0.9798	-0.61599	-0.99917
0.898	-0.97235	-0.6153	-0.98402
0.933	-0.96486	-0.61459	-0.96906
0.967	-0.9573	-0.61387	-0.95428
1.002	-0.94969	-0.61313	-0.93968
1.037	-0.94204	-0.61237	-0.92527
1.072	-0.93434	-0.61159	-0.91102
1.108	-0.9266	-0.6108	-0.89697
1.143	-0.91883	-0.60999	-0.88309
1.178	-0.91101	-0.60916	-0.86938
1.213	-0.90316	-0.60831	-0.85584
1.248	-0.89528	-0.60744	-0.84247
1.283	-0.88735	-0.60655	-0.82924
1.318	-0.87944	-0.60564	-0.81624
1.352	-0.8715	-0.60471	-0.80338
1.387	-0.8635	-0.60375	-0.79065
1.423	-0.85554	-0.60278	-0.77814
1.458	-0.84754	-0.60178	-0.76576
1.492	-0.83952	-0.60076	-0.75353
1.528	-0.83151	-0.59972	-0.7415
1.563	-0.82346	-0.59866	-0.72957
1.598	-0.81545	-0.59757	-0.71785
1.633	-0.80741	-0.59645	-0.70625
1.668	-0.79937	-0.59531	-0.69479
1.702	-0.79138	-0.59415	-0.68354
1.737	-0.78325	-0.59294	-0.67229
1.772	-0.77534	-0.59173	-0.66141
1.808	-0.7673	-0.59048	-0.65053
1.843	-0.75927	-0.5892	-0.6398
1.878	-0.75137	-0.58791	-0.62932
1.913	-0.74333	-0.58657	-0.61884
1.947	-0.73537	-0.58521	-0.60855
1.983	-0.72752	-0.58382	-0.5985
2.018	-0.71955	-0.58239	-0.58844
2.053	-0.71158	-0.58093	-0.57851
2.087	-0.70384	-0.57946	-0.56891
2.122	-0.69599	-0.57794	-0.5593
2.158	-0.68802	-0.57636	-0.5497
2.193	-0.68034	-0.57479	-0.54047
2.228	-0.67267	-0.57318	-0.53134
2.263	-0.66488	-0.57152	-0.52221
2.298	-0.65699	-0.56979	-0.51308
2.333	-0.64952	-0.5681	-0.50443
2.367	-0.64198	-0.56635	-0.49581
2.402	-0.63434	-0.56454	-0.48719
2.437	-0.6266	-0.56266	-0.47856
2.472	-0.6192	-0.5608	-0.47033
2.508	-0.61186	-0.55891	-0.46223
2.543	-0.60444	-0.55696	-0.45414
2.578	-0.59692	-0.55493	-0.44604
2.613	-0.58939	-0.55285	-0.43802
2.648	-0.58233	-0.55083	-0.43047
2.683	-0.57519	-0.54873	-0.42293
2.718	-0.56796	-0.54656	-0.41538
2.753	-0.56066	-0.54432	-0.40784
2.787	-0.55331	-0.54201	-0.40033
2.822	-0.54652	-0.53978	-0.39336
2.858	-0.53965	-0.53749	-0.38638
2.893	-0.53271	-0.53511	-0.37941
2.928	-0.5257	-0.53265	-0.37244
2.963	-0.51861	-0.53011	-0.36547
2.998	-0.51181	-0.52759	-0.35879
3.033	-0.5053	-0.5251	-0.35241
3.068	-0.49873	-0.52253	-0.34603
3.102	-0.49208	-0.51987	-0.33964
3.137	-0.48537	-0.51712	-0.33326
3.172	-0.4786	-0.51428	-0.32688
3.208	-0.47207	-0.51145	-0.32074
3.242	-0.46593	-0.50871	-0.31496
3.277	-0.45973	-0.50587	-0.30918
3.313	-0.45347	-0.50294	-0.3034
3.348	-0.44716	-0.49992	-0.29762
3.383	-0.44078	-0.4968	-0.29184
3.418	-0.43435	-0.49357	-0.28606
3.453	-0.42844	-0.4905	-0.28072
3.488	-0.42269	-0.48743	-0.27555
3.522	-0.4169	-0.48427	-0.27038
3.557	-0.41105	-0.48101	-0.26521
3.593	-0.40516	-0.47765	-0.26004
3.628	-0.39921	-0.47418	-0.25487
3.663	-0.39322	-0.47061	-0.2497
3.697	-0.38749	-0.46709	-0.24477
3.733	-0.38222	-0.46374	-0.24021
3.768	-0.37691	-0.4603	-0.23565
3.803	-0.37156	-0.45676	-0.23109
3.838	-0.36616	-0.45311	-0.22654
3.872	-0.36072	-0.44937	-0.22198
3.907	-0.35524	-0.44551	-0.21742
3.943	-0.34972	-0.44153	-0.21286
3.977	-0.34444	-0.43763	-0.20851
4.013	-0.33968	-0.43398	-0.20455
4.048	-0.33488	-0.43024	-0.2006
4.083	-0.33004	-0.42641	-0.19664
4.118	-0.32517	-0.42247	-0.19269
4.153	-0.32027	-0.41842	-0.18873
4.188	-0.31533	-0.41427	-0.18478
4.222	-0.31036	-0.41001	-0.18083
4.258	-0.30535	-0.40564	-0.17687
4.293	-0.30073	-0.40149	-0.17321
4.328	-0.2965	-0.39757	-0.16985
4.363	-0.29223	-0.39356	-0.16648
4.398	-0.28795	-0.38946	-0.16311
4.433	-0.28363	-0.38527	-0.15975
4.468	-0.27928	-0.38097	-0.15638
4.503	-0.27491	-0.37658	-0.15301
4.538	-0.27051	-0.37208	-0.14965
4.572	-0.26608	-0.36748	-0.14628
4.607	-0.26162	-0.36277	-0.14291
4.642	-0.25781	-0.35861	-0.14
4.678	-0.25413	-0.35451	-0.13719
4.713	-0.25042	-0.35034	-0.13439
4.748	-0.2467	-0.34608	-0.13158
4.783	-0.24295	-0.34174	-0.12877
4.818	-0.23918	-0.33731	-0.12596
4.852	-0.23539	-0.3328	-0.12316
4.888	-0.23157	-0.3282	-0.12035
4.923	-0.22774	-0.32351	-0.11754
4.957	-0.22388	-0.31872	-0.11473
4.992	-0.22015	-0.31402	-0.11202
5.028	-0.21704	-0.30998	-0.10973
5.063	-0.21392	-0.30587	-0.10745
5.098	-0.21077	-0.3017	-0.10516
5.133	-0.20762	-0.29747	-0.10287
5.168	-0.20444	-0.29317	-0.10058
5.203	-0.20125	-0.28881	-0.098297
5.238	-0.19804	-0.28438	-0.096009
5.273	-0.19482	-0.27988	-0.093722
5.307	-0.19157	-0.27532	-0.091434
5.342	-0.18831	-0.27068	-0.089147
5.378	-0.18504	-0.26598	-0.086859
5.413	-0.18213	-0.26172	-0.084817
5.448	-0.17956	-0.25789	-0.082999
5.483	-0.17698	-0.254	-0.081182
5.518	-0.17439	-0.25008	-0.079364
5.553	-0.17178	-0.24611	-0.077546
5.588	-0.16917	-0.2421	-0.075729
5.623	-0.16654	-0.23804	-0.073911
5.657	-0.16389	-0.23394	-0.072094
5.692	-0.16124	-0.2298	-0.070276
5.727	-0.15857	-0.22561	-0.068458
5.763	-0.15589	-0.22138	-0.066641
5.798	-0.15319	-0.21711	-0.064823
5.833	-0.15049	-0.2128	-0.063006
5.868	-0.14825	-0.20915	-0.061484
5.903	-0.14619	-0.20575	-0.060076
5.938	-0.14412	-0.20233	-0.058668
5.973	-0.14203	-0.19888	-0.057261
6.008	-0.13994	-0.19541	-0.055853
6.042	-0.13784	-0.19191	-0.054445
6.077	-0.13574	-0.18839	-0.053037
6.113	-0.13362	-0.18485	-0.051629
6.148	-0.13149	-0.18129	-0.050221
6.182	-0.12935	-0.1777	-0.048813
6.218	-0.12721	-0.1741	-0.047405
6.253	-0.12505	-0.17047	-0.045997
6.288	-0.12289	-0.16683	-0.044589
6.323	-0.12071	-0.16316	-0.043181
6.358	-0.11895	-0.16014	-0.042025
6.392	-0.11733	-0.15731	-0.040951
6.427	-0.11569	-0.15448	-0.039877
6.463	-0.11405	-0.15164	-0.038803
6.498	-0.1124	-0.14879	-0.03773
6.533	-0.11074	-0.14594	-0.036656
6.568	-0.10908	-0.14307	-0.035582
6.602	-0.10741	-0.1402	-0.034508
6.638	-0.10574	-0.13732	-0.033434
6.673	-0.10405	-0.13443	-0.03236
6.708	-0.10236	-0.13154	-0.031286
6.742	-0.10067	-0.12864	-0.030212
6.777	-0.098966	-0.12574	-0.029138
6.812	-0.097256	-0.12283	-0.028065
6.848	-0.095759	-0.12026	-0.027117
6.883	-0.094479	-0.11804	-0.026299
6.918	-0.093194	-0.11582	-0.02548
6.953	-0.091904	-0.11359	-0.024661
6.988	-0.090609	-0.11137	-0.023843
7.023	-0.08931	-0.10914	-0.023024
7.057	-0.088005	-0.10692	-0.022206
7.092	-0.086696	-0.10469	-0.021387
7.127	-0.085382	-0.10247	-0.020568
7.162	-0.084062	-0.10025	-0.01975
7.198	-0.082738	-0.098026	-0.018931
7.233	-0.081409	-0.095808	-0.018113
7.268	-0.080075	-0.093592	-0.017294
7.303	-0.078737	-0.091379	-0.016475
7.337	-0.077473	-0.089292	-0.015702
7.373	-0.076464	-0.087598	-0.015074
7.408	-0.075451	-0.085908	-0.014446
7.443	-0.074435	-0.08422	-0.013819
7.477	-0.073415	-0.082535	-0.013191
7.512	-0.072392	-0.080854	-0.012563
7.548	-0.071364	-0.079176	-0.011935
7.583	-0.070334	-0.077503	-0.011308
7.618	-0.069299	-0.075833	-0.01068
7.653	-0.068261	-0.074168	-0.010052
7.688	-0.06722	-0.072507	-0.0094242
7.723	-0.066175	-0.070851	-0.0087964
7.758	-0.065126	-0.069201	-0.0081687
7.793	-0.064074	-0.067556	-0.0075409
7.827	-0.063018	-0.065917	-0.0069131
7.862	-0.06221	-0.064641	-0.0064236
7.898	-0.061405	-0.063378	-0.0059372
7.933	-0.060597	-0.062119	-0.0054509
7.968	-0.059787	-0.060864	-0.0049645
8.003	-0.058974	-0.059613	-0.0044782
8.038	-0.058159	-0.058367	-0.0039918
8.073	-0.05734	-0.057126	-0.0035055
8.108	-0.056519	-0.055889	-0.0030191
8.143	-0.055695	-0.054658	-0.0025328
8.177	-0.054869	-0.053431	-0.0020465
8.212	-0.05404	-0.05221	-0.0015601
8.247	-0.053208	-0.050994	-0.0010738
8.283	-0.052374	-0.049784	-0.00058741
8.318	-0.051537	-0.04858	-0.00010106
8.353	-0.050836	-0.047566	0
8.388	-0.050189	-0.046628	0
8.423	-0.04954	-0.045695	0
8.458	-0.048888	-0.044765	0
8.493	-0.048234	-0.04384	0
8.527	-0.047579	-0.042919	0
8.562	-0.046921	-0.042002	0
8.597	-0.046261	-0.041089	0
8.633	-0.0456	-0.040182	0
8.668	-0.044936	-0.039279	0
8.703	-0.04427	-0.03838	0
8.738	-0.043602	-0.037487	0
8.773	-0.042932	-0.036599	0
8.808	-0.04226	-0.035715	0
8.843	-0.041656	-0.034921	0
8.878	-0.041132	-0.03423	0
8.912	-0.040607	-0.033543	0
8.947	-0.040081	-0.032859	0
8.983	-0.039552	-0.032179	0
9.018	-0.039023	-0.031502	0
9.053	-0.038491	-0.030829	0
9.087	-0.037958	-0.030159	0
9.123	-0.037424	-0.029494	0
9.158	-0.036888	-0.028832	0
9.193	-0.03635	-0.028174	0
9.228	-0.035811	-0.02752	0
9.262	-0.03527	-0.026871	0
9.297	-0.034727	-0.026225	0
9.332	-0.034208	-0.02561	0
9.367	-0.033783	-0.025104	0
9.403	-0.033357	-0.024601	0
9.438	-0.03293	-0.0241	0
9.473	-0.032502	-0.023602	0
9.508	-0.032072	-0.023107	0
9.542	-0.031642	-0.022615	0
9.578	-0.03121	-0.022126	0
9.612	-0.030777	-0.02164	0
9.648	-0.030342	-0.021157	0
9.682	-0.029907	-0.020677	0
9.718	-0.02947	-0.020201	0
9.753	-0.029032	-0.019727	0
9.788	-0.028593	-0.019257	0
9.823	-0.028152	-0.01879	0
9.858	-0.027801	-0.018414	0
9.893	-0.027455	-0.018046	0
9.928	-0.027108	-0.017681	0
9.962	-0.026759	-0.017317	0
9.997	-0.02641	-0.016956	0
10.032	-0.02606	-0.016597	0
10.068	-0.025709	-0.016241	0
10.103	-0.025357	-0.015886	0
10.138	-0.025004	-0.015534	0
10.173	-0.02465	-0.015185	0
10.208	-0.024295	-0.014838	0
10.242	-0.02394	-0.014493	0
10.278	-0.023583	-0.01415	0
10.313	-0.023225	-0.013811	0
10.348	-0.022919	-0.013519	0
10.382	-0.022637	-0.013251	0
10.417	-0.022353	-0.012984	0
10.453	-0.022069	-0.012719	0
10.488	-0.021785	-0.012455	0
10.523	-0.021499	-0.012193	0
10.558	-0.021213	-0.011933	0
10.593	-0.020926	-0.011675	0
10.628	-0.020638	-0.011419	0
10.663	-0.02035	-0.011164	0
10.697	-0.020061	-0.010911	0
10.732	-0.019771	-0.01066	0
10.767	-0.01948	-0.01041	0
10.803	-0.019189	-0.010163	0
10.837	-0.018923	-0.0099376	0
10.873	-0.018692	-0.0097416	0
10.908	-0.01846	-0.0095469	0
10.943	-0.018228	-0.0093533	0
10.978	-0.017995	-0.0091611	0
11.013	-0.017762	-0.00897	0
11.047	-0.017528	-0.0087803	0
11.082	-0.017294	-0.0085919	0
11.117	-0.017059	-0.0084047	0
11.153	-0.016823	-0.0082189	0
11.188	-0.016587	-0.0080344	0
11.223	-0.01635	-0.0078512	0
11.258	-0.016113	-0.0076694	0
11.293	-0.015875	-0.007489	0
11.328	-0.015644	-0.0073156	0
11.363	-0.015455	-0.0071723	0
11.398	-0.015265	-0.0070299	0
11.432	-0.015075	-0.0068885	0
11.467	-0.014884	-0.006748	0
11.502	-0.014693	-0.0066084	0
11.538	-0.014501	-0.0064698	0
11.572	-0.014309	-0.0063321	0
11.608	-0.014116	-0.0061954	0
11.643	-0.013923	-0.0060597	0
11.678	-0.01373	-0.0059249	0
11.713	-0.013536	-0.0057911	0
11.748	-0.013342	-0.0056583	0
11.782	-0.013147	-0.0055265	0
11.817	-0.012952	-0.0053957	0
11.852	-0.012792	-0.0052884	0
11.888	-0.012636	-0.0051842	0
11.923	-0.01248	-0.0050807	0
11.958	-0.012323	-0.0049779	0
11.992	-0.012166	-0.0048757	0
12.028	-0.012009	-0.0047743	0
12.063	-0.011851	-0.0046735	0
12.098	-0.011693	-0.0045735	0
12.133	-0.011534	-0.0044741	0
12.167	-0.011376	-0.0043755	0
12.202	-0.011216	-0.0042776	0
12.238	-0.011057	-0.0041804	0
12.273	-0.010897	-0.004084	0
12.308	-0.010737	-0.0039883	0
12.343	-0.010597	-0.003905	0
12.378	-0.010469	-0.0038285	0
12.413	-0.01034	-0.0037526	0
12.447	-0.010211	-0.0036772	0
12.483	-0.010082	-0.0036024	0
12.517	-0.0099527	-0.003528	0
12.552	-0.009823	-0.0034541	0
12.587	-0.009693	-0.0033808	0
12.623	-0.0095627	-0.0033079	0
12.658	-0.0094321	-0.0032356	0
12.693	-0.0093012	-0.0031639	0
12.727	-0.0091701	-0.0030926	0
12.762	-0.0090387	-0.0030219	0
12.798	-0.008907	-0.0029518	0
12.833	-0.0087852	-0.0028872	0
12.867	-0.0086794	-0.0028311	0
12.902	-0.0085734	-0.0027753	0
12.937	-0.0084671	-0.00272	0
12.973	-0.0083607	-0.002665	0
13.008	-0.008254	-0.0026103	0
13.043	-0.0081471	-0.0025561	0
13.078	-0.00804	-0.0025022	0
13.113	-0.0079327	-0.0024487	0
13.148	-0.0078251	-0.0023956	0
13.183	-0.0077174	-0.0023429	0
13.217	-0.0076094	-0.0022906	0
13.252	-0.0075012	-0.0022387	0
13.287	-0.0073927	-0.0021871	0
13.323	-0.0072868	-0.0021372	0
13.358	-0.0071995	-0.0020959	0
13.393	-0.007112	-0.0020549	0
13.428	-0.0070243	-0.0020142	0
13.462	-0.0069365	-0.0019737	0
13.498	-0.0068485	-0.0019336	0
13.533	-0.0067603	-0.0018937	0
13.568	-0.0066719	-0.001854	0
13.602	-0.0065834	-0.0018147	0
13.637	-0.0064947	-0.0017756	0
13.673	-0.0064058	-0.0017368	0
13.708	-0.0063168	-0.0016983	0
13.742	-0.0062275	-0.0016601	0
13.777	-0.0061381	-0.0016222	0
13.812	-0.0060486	-0.0015846	0
13.848	-0.0059741	-0.0015533	0
13.883	-0.0059018	-0.0015231	0
13.918	-0.0058294	-0.0014931	0
13.952	-0.0057569	-0.0014633	0
13.987	-0.0056842	-0.0014337	0
14.023	-0.0056113	-0.0014043	0
14.058	-0.0055384	-0.0013751	0
14.093	-0.0054653	-0.0013461	0
14.128	-0.005392	-0.0013173	0
14.163	-0.0053187	-0.0012887	0
14.198	-0.0052451	-0.0012604	0
14.233	-0.0051715	-0.0012322	0
14.268	-0.0050977	-0.0012043	0
14.302	-0.0050238	-0.0011766	0
14.337	-0.0049585	-0.0011521	0
14.372	-0.0048987	-0.0011298	0
14.408	-0.0048388	-0.0011077	0
14.443	-0.0047789	-0.0010857	0
14.477	-0.0047188	-0.0010639	0
14.512	-0.0046586	-0.0010422	0
14.548	-0.0045983	-0.0010207	0
14.583	-0.0045378	-0.00099927	0
14.618	-0.0044773	-0.00097804	0
14.652	-0.0044167	-0.00095696	0
14.687	-0.0043559	-0.00093604	0
14.723	-0.0042951	-0.00091527	0
14.758	-0.0042341	-0.00089466	0
14.793	-0.0041731	-0.0008742	0
14.828	-0.004116	-0.0008552	0
14.863	-0.0040665	-0.00083875	0
14.898	-0.004017	-0.0008224	0
14.933	-0.0039674	-0.00080616	0
14.968	-0.0039177	-0.00079003	0
15.003	-0.0038679	-0.00077401	0
15.037	-0.003818	-0.0007581	0
15.072	-0.0037681	-0.00074231	0
15.108	-0.003718	-0.00072662	0
15.143	-0.0036679	-0.00071105	0
15.178	-0.0036176	-0.0006956	0
15.212	-0.0035673	-0.00068026	0
15.248	-0.0035169	-0.00066503	0
15.283	-0.0034664	-0.00064992	0
15.318	-0.0034167	-0.00063517	0
15.352	-0.0033758	-0.00062301	0
15.387	-0.0033348	-0.00061092	0
15.423	-0.0032937	-0.00059892	0
15.458	-0.0032526	-0.00058699	0
15.493	-0.0032114	-0.00057515	0
15.528	-0.0031701	-0.00056339	0
15.563	-0.0031288	-0.00055171	0
15.598	-0.0030873	-0.00054011	0
15.633	-0.0030459	-0.0005286	0
15.668	-0.0030043	-0.00051717	0
15.703	-0.0029627	-0.00050583	0
15.737	-0.002921	-0.00049457	0
15.773	-0.0028792	-0.0004834	0
15.807	-0.0028374	-0.00047231	0
15.843	-0.0028022	-0.00046297	0
15.878	-0.0027682	-0.00045402	0
15.913	-0.0027342	-0.00044514	0
15.948	-0.0027001	-0.00043632	0
15.983	-0.002666	-0.00042756	0
16.018	-0.0026319	-0.00041885	0
16.053	-0.0025976	-0.00041021	0
16.087	-0.0025634	-0.00040163	0
16.122	-0.002529	-0.00039311	0
16.157	-0.0024946	-0.00038465	0
16.193	-0.0024602	-0.00037626	0
16.227	-0.0024257	-0.00036793	0
16.262	-0.0023911	-0.00035966	0
16.298	-0.0023565	-0.00035145	0
16.333	-0.0023256	-0.00034415	0
16.368	-0.0022975	-0.00033753	0
16.403	-0.0022694	-0.00033095	0
16.438	-0.0022412	-0.00032442	0
16.473	-0.0022129	-0.00031793	0
16.508	-0.0021846	-0.00031149	0
16.543	-0.0021563	-0.00030509	0
16.578	-0.0021279	-0.00029874	0
16.613	-0.0020995	-0.00029243	0
16.648	-0.002071	-0.00028616	0
16.683	-0.0020425	-0.00027995	0
16.718	-0.0020139	-0.00027378	0
16.753	-0.0019853	-0.00026765	0
16.788	-0.0019567	-0.00026157	0
16.822	-0.0019297	-0.00025588	0
16.857	-0.0019064	-0.00025098	0
16.892	-0.0018831	-0.00024611	0
16.928	-0.0018597	-0.00024127	0
16.962	-0.0018363	-0.00023646	0
16.997	-0.0018129	-0.00023169	0
17.033	-0.0017895	-0.00022695	0
17.068	-0.001766	-0.00022224	0
17.102	-0.0017424	-0.00021756	0
17.137	-0.0017189	-0.00021292	0
17.172	-0.0016953	-0.00020832	0
17.208	-0.0016716	-0.00020375	0
17.242	-0.001648	-0.00019921	0
17.278	-0.0016242	-0.0001947	0
17.313	-0.0016007	-0.00019028	0
17.348	-0.0015814	-0.00018664	0
17.383	-0.0015621	-0.00018303	0
17.418	-0.0015428	-0.00017945	0
17.453	-0.0015234	-0.00017588	0
17.488	-0.001504	-0.00017235	0
17.523	-0.0014846	-0.00016883	0
17.557	-0.0014651	-0.00016534	0
17.592	-0.0014457	-0.00016188	0
17.627	-0.0014261	-0.00015844	0
17.663	-0.0014066	-0.00015503	0
17.697	-0.001387	-0.00015164	0
17.733	-0.0013674	-0.00014827	0
17.768	-0.0013478	-0.00014493	0
17.803	-0.0013282	-0.00014162	0
17.837	-0.0013114	-0.0001388	0
17.872	-0.0012954	-0.00013613	0
17.908	-0.0012794	-0.00013347	0
17.943	-0.0012634	-0.00013083	0
17.977	-0.0012473	-0.00012821	0
18.012	-0.0012312	-0.0001256	0
18.047	-0.0012151	-0.00012301	0
18.083	-0.001199	-0.00012045	0
18.118	-0.0011828	-0.0001179	0
18.153	-0.0011667	-0.00011536	0
18.188	-0.0011505	-0.00011285	0
18.223	-0.0011343	-0.00011036	0
18.258	-0.001118	-0.00010788	0
18.292	-0.0011018	-0.00010543	0
18.327	-0.0010871	-0.00010322	0
18.363	-0.0010739	-0.00010124	0
18.398	-0.0010606	-9.9267e-05	0
18.433	-0.0010473	-9.7309e-05	0
18.468	-0.001034	-9.5364e-05	0
18.503	-0.0010207	-9.3433e-05	0
18.538	-0.0010074	-9.1514e-05	0
18.572	-0.00099402	-8.961e-05	0
18.607	-0.00098065	-8.7719e-05	0
18.642	-0.00096727	-8.5842e-05	0
18.677	-0.00095386	-8.3978e-05	0
18.712	-0.00094044	-8.2129e-05	0
18.747	-0.000927	-8.0293e-05	0
18.783	-0.00091355	-7.8471e-05	0
18.818	-0.00090077	-7.6753e-05	0
18.853	-0.00088981	-7.5282e-05	0
18.888	-0.00087883	-7.382e-05	0
18.922	-0.00086784	-7.2368e-05	0
18.958	-0.00085683	-7.0926e-05	0
18.992	-0.00084581	-6.9494e-05	0
19.027	-0.00083478	-6.8071e-05	0
19.062	-0.00082373	-6.6659e-05	0
19.098	-0.00081267	-6.5257e-05	0
19.133	-0.00080159	-6.3864e-05	0
19.168	-0.00079051	-6.2482e-05	0
19.203	-0.0007794	-6.1111e-05	0
19.238	-0.00076829	-5.9749e-05	0
19.273	-0.00075716	-5.8398e-05	0
19.308	-0.00074604	-5.7061e-05	0
19.342	-0.00073697	-5.597e-05	0
19.377	-0.00072789	-5.4887e-05	0
19.412	-0.00071879	-5.381e-05	0
19.447	-0.00070969	-5.2741e-05	0
19.483	-0.00070057	-5.1679e-05	0
19.518	-0.00069144	-5.0624e-05	0
19.553	-0.0006823	-4.9576e-05	0
19.587	-0.00067315	-4.8537e-05	0
19.622	-0.00066399	-4.7504e-05	0
19.658	-0.00065482	-4.6479e-05	0
19.693	-0.00064564	-4.5462e-05	0
19.727	-0.00063644	-4.4452e-05	0
19.762	-0.00062724	-4.345e-05	0
19.798	-0.00061802	-4.2456e-05	0
19.833	-0.0006101	-4.1603e-05	0
19.868	-0.00060258	-4.08e-05	0
19.903	-0.00059506	-4.0002e-05	0
19.938	-0.00058753	-3.9209e-05	0
19.973	-0.00057999	-3.8421e-05	0
20.008	-0.00057244	-3.7639e-05	0
20.042	-0.00056488	-3.6863e-05	0
20.077	-0.00055732	-3.6092e-05	0
20.112	-0.00054974	-3.5326e-05	0
20.147	-0.00054216	-3.4566e-05	0
20.183	-0.00053457	-3.3812e-05	0
20.218	-0.00052696	-3.3063e-05	0
20.253	-0.00051935	-3.232e-05	0
20.288	-0.00051174	-3.1582e-05	0
20.322	-0.00050481	-3.0916e-05	0
20.358	-0.0004986	-3.032e-05	0
20.393	-0.00049238	-2.9729e-05	0
20.427	-0.00048616	-2.9141e-05	0
20.462	-0.00047992	-2.8557e-05	0
20.497	-0.00047368	-2.7977e-05	0
20.533	-0.00046744	-2.7402e-05	0
20.568	-0.00046118	-2.683e-05	0
20.603	-0.00045492	-2.6262e-05	0
20.638	-0.00044865	-2.5699e-05	0
20.673	-0.00044238	-2.5139e-05	0
20.708	-0.0004361	-2.4584e-05	0
20.743	-0.00042981	-2.4033e-05	0
20.777	-0.00042351	-2.3487e-05	0
20.812	-0.00041749	-2.2967e-05	0
20.847	-0.00041236	-2.2526e-05	0
20.883	-0.00040722	-2.2087e-05	0
20.918	-0.00040207	-2.1651e-05	0
20.953	-0.00039692	-2.1219e-05	0
20.988	-0.00039176	-2.0789e-05	0
21.023	-0.0003866	-2.0362e-05	0
21.058	-0.00038144	-1.9938e-05	0
21.093	-0.00037626	-1.9518e-05	0
21.128	-0.00037108	-1.91e-05	0
21.162	-0.0003659	-1.8685e-05	0
21.197	-0.00036071	-1.8274e-05	0
21.233	-0.00035552	-1.7865e-05	0
21.268	-0.00035032	-1.746e-05	0
21.303	-0.00034511	-1.7058e-05	0
21.337	-0.00034085	-1.6729e-05	0
21.372	-0.0003366	-1.6404e-05	0
21.407	-0.00033235	-1.6081e-05	0
21.443	-0.0003281	-1.5761e-05	0
21.477	-0.00032384	-1.5442e-05	0
21.512	-0.00031958	-1.5126e-05	0
21.547	-0.00031531	-1.4812e-05	0
21.582	-0.00031104	-1.45e-05	0
21.618	-0.00030676	-1.4191e-05	0
21.653	-0.00030248	-1.3883e-05	0
21.688	-0.0002982	-1.3578e-05	0
21.723	-0.00029391	-1.3276e-05	0
21.758	-0.00028962	-1.2975e-05	0
21.793	-0.00028532	-1.2677e-05	0
21.828	-0.00028159	-1.242e-05	0
21.862	-0.00027809	-1.2179e-05	0
21.897	-0.00027458	-1.194e-05	0
21.932	-0.00027107	-1.1703e-05	0
21.968	-0.00026755	-1.1467e-05	0
22.003	-0.00026403	-1.1232e-05	0
22.038	-0.00026051	-1.1e-05	0
22.072	-0.00025699	-1.0769e-05	0
22.107	-0.00025346	-1.0539e-05	0
22.143	-0.00024992	-1.0312e-05	0
22.178	-0.00024639	-1.0086e-05	0
22.212	-0.00024285	-9.8615e-06	0
22.247	-0.00023931	-9.6389e-06	0
22.282	-0.00023576	-9.4181e-06	0
22.318	-0.00023251	-9.2171e-06	0
22.353	-0.00022962	-9.0389e-06	0
22.388	-0.00022673	-8.8618e-06	0
22.423	-0.00022383	-8.6859e-06	0
22.458	-0.00022093	-8.5112e-06	0
22.493	-0.00021803	-8.3377e-06	0
22.528	-0.00021512	-8.1654e-06	0
22.563	-0.00021221	-7.9943e-06	0
22.597	-0.0002093	-7.8245e-06	0
22.632	-0.00020639	-7.6559e-06	0
22.667	-0.00020347	-7.4885e-06	0
22.703	-0.00020055	-7.3224e-06	0
22.738	-0.00019763	-7.1576e-06	0
22.773	-0.0001947	-6.994e-06	0
22.807	-0.00019188	-6.8376e-06	0
22.843	-0.0001895	-6.7056e-06	0
22.878	-0.00018711	-6.5745e-06	0
22.913	-0.00018472	-6.4443e-06	0
22.947	-0.00018233	-6.315e-06	0
22.982	-0.00017994	-6.1866e-06	0
23.018	-0.00017754	-6.059e-06	0
23.053	-0.00017514	-5.9324e-06	0
23.088	-0.00017274	-5.8066e-06	0
23.123	-0.00017034	-5.6818e-06	0
23.158	-0.00016794	-5.5579e-06	0
23.193	-0.00016553	-5.4349e-06	0
23.228	-0.00016312	-5.3129e-06	0
23.263	-0.00016071	-5.1918e-06	0
23.297	-0.0001583	-5.0716e-06	0
23.332	-0.0001563	-4.9727e-06	0
23.367	-0.00015434	-4.8757e-06	0
23.403	-0.00015237	-4.7793e-06	0
23.438	-0.0001504	-4.6836e-06	0
23.473	-0.00014842	-4.5886e-06	0
23.508	-0.00014645	-4.4942e-06	0
23.543	-0.00014447	-4.4005e-06	0
23.578	-0.00014249	-4.3074e-06	0
23.613	-0.00014051	-4.215e-06	0
23.648	-0.00013853	-4.1233e-06	0
23.682	-0.00013655	-4.0323e-06	0
23.717	-0.00013457	-3.942e-06	0
23.752	-0.00013258	-3.8524e-06	0
23.788	-0.00013059	-3.7634e-06	0
23.822	-0.00012885	-3.6861e-06	0
23.857	-0.00012723	-3.6143e-06	0
23.893	-0.00012561	-3.543e-06	0
23.928	-0.00012399	-3.4723e-06	0
23.963	-0.00012236	-3.4019e-06	0
23.998	-0.00012074	-3.3321e-06	0
24.032	-0.00011911	-3.2628e-06	0
24.068	-0.00011748	-3.194e-06	0
24.102	-0.00011585	-3.1256e-06	0
24.138	-0.00011422	-3.0578e-06	0
24.173	-0.00011258	-2.9905e-06	0
24.208	-0.00011095	-2.9236e-06	0
24.243	-0.00010931	-2.8573e-06	0
24.278	-0.00010768	-2.7915e-06	0
24.313	-0.00010617	-2.7312e-06	0
24.348	-0.00010483	-2.6782e-06	0
24.382	-0.0001035	-2.6255e-06	0
24.417	-0.00010216	-2.5731e-06	0
24.452	-0.00010082	-2.5211e-06	0
24.488	-9.9485e-05	-2.4695e-06	0
24.523	-9.8145e-05	-2.4183e-06	0
24.557	-9.6805e-05	-2.3674e-06	0
24.593	-9.5463e-05	-2.3168e-06	0
24.628	-9.412e-05	-2.2667e-06	0
24.663	-9.2776e-05	-2.2169e-06	0
24.697	-9.1431e-05	-2.1675e-06	0
24.732	-9.0085e-05	-2.1184e-06	0
24.768	-8.8738e-05	-2.0698e-06	0
24.803	-8.743e-05	-2.0229e-06	0
24.838	-8.6332e-05	-1.9837e-06	0
24.873	-8.5233e-05	-1.9447e-06	0
24.908	-8.4134e-05	-1.9061e-06	0
24.943	-8.3033e-05	-1.8676e-06	0
24.978	-8.1932e-05	-1.8295e-06	0
25.01	-8.0829e-05	-1.7916e-06	0
25.05	-7.9726e-05	-1.754e-06	0
25.08	-7.8622e-05	-1.7166e-06	0
25.12	-7.7518e-05	-1.6795e-06	0
25.15	-7.6412e-05	-1.6427e-06	0
25.19	-7.5306e-05	-1.6062e-06	0
25.22	-7.4199e-05	-1.5699e-06	0
25.26	-7.3091e-05	-1.534e-06	0
25.29	-7.1982e-05	-1.4983e-06	0
25.33	-7.1059e-05	-1.4687e-06	0
25.36	-7.0155e-05	-1.4399e-06	0
25.4	-6.9251e-05	-1.4113e-06	0
25.43	-6.8346e-05	-1.383e-06	0
25.47	-6.744e-05	-1.3548e-06	0
25.5	-6.6534e-05	-1.3268e-06	0
25.54	-6.5627e-05	-1.299e-06	0
25.57	-6.4719e-05	-1.2714e-06	0
25.61	-6.3811e-05	-1.244e-06	0
25.64	-6.2902e-05	-1.2168e-06	0
25.68	-6.1993e-05	-1.1898e-06	0
25.71	-6.1082e-05	-1.163e-06	0
25.75	-6.0172e-05	-1.1364e-06	0
25.78	-5.926e-05	-1.1101e-06	0
25.82	-5.8457e-05	-1.087e-06	0
25.85	-5.7715e-05	-1.0657e-06	0
25.89	-5.6971e-05	-1.0446e-06	0
25.92	-5.6228e-05	-1.0237e-06	0
25.96	-5.5483e-05	-1.0028e-06	0
25.99	-5.4739e-05	-9.8216e-07	0
26.03	-5.3993e-05	-9.6163e-07	0
26.06	-5.3247e-05	-9.4125e-07	0
26.1	-5.2501e-05	-9.2102e-07	0
26.13	-5.1754e-05	-9.0093e-07	0
26.17	-5.1007e-05	-8.81e-07	0
26.2	-5.0259e-05	-8.6122e-07	0
26.24	-4.9511e-05	-8.4159e-07	0
26.27	-4.8762e-05	-8.2211e-07	0
26.31	-4.8067e-05	-8.0414e-07	0
26.34	-4.7456e-05	-7.8846e-07	0
26.38	-4.6846e-05	-7.7288e-07	0
26.41	-4.6235e-05	-7.574e-07	0
26.45	-4.5624e-05	-7.4204e-07	0
26.48	-4.5012e-05	-7.2678e-07	0
26.52	-4.44e-05	-7.1162e-07	0
26.55	-4.3787e-05	-6.9658e-07	0
26.59	-4.3174e-05	-6.8164e-07	0
26.62	-4.2561e-05	-6.6681e-07	0
26.66	-4.1947e-05	-6.521e-07	0
26.69	-4.1333e-05	-6.3749e-07	0
26.73	-4.0719e-05	-6.23e-07	0
26.76	-4.0104e-05	-6.0862e-07	0
26.8	-3.9503e-05	-5.9468e-07	0
26.83	-3.9002e-05	-5.8311e-07	0
26.87	-3.8501e-05	-5.7161e-07	0
26.9	-3.7999e-05	-5.602e-07	0
26.94	-3.7498e-05	-5.4886e-07	0
26.97	-3.6995e-05	-5.376e-07	0
27.01	-3.6493e-05	-5.2641e-07	0
27.04	-3.599e-05	-5.1531e-07	0
27.08	-3.5487e-05	-5.0429e-07	0
27.11	-3.4984e-05	-4.9335e-07	0
27.15	-3.448e-05	-4.8249e-07	0
27.18	-3.3976e-05	-4.7171e-07	0
27.22	-3.3472e-05	-4.6102e-07	0
27.25	-3.2967e-05	-4.504e-07	0
27.29	-3.2462e-05	-4.3987e-07	0
27.32	-3.2039e-05	-4.3108e-07	0
27.36	-3.1627e-05	-4.2261e-07	0
27.39	-3.1216e-05	-4.1419e-07	0
27.43	-3.0804e-05	-4.0582e-07	0
27.46	-3.0392e-05	-3.9752e-07	0
27.5	-2.998e-05	-3.8927e-07	0
27.53	-2.9567e-05	-3.8108e-07	0
27.57	-2.9155e-05	-3.7295e-07	0
27.6	-2.8742e-05	-3.6488e-07	0
27.64	-2.8329e-05	-3.5687e-07	0
27.67	-2.7915e-05	-3.4892e-07	0
27.71	-2.7501e-05	-3.4103e-07	0
27.74	-2.7088e-05	-3.332e-07	0
27.78	-2.6673e-05	-3.2543e-07	0
27.81	-2.6306e-05	-3.1859e-07	0
27.85	-2.5969e-05	-3.1234e-07	0
27.88	-2.5631e-05	-3.0613e-07	0
27.92	-2.5294e-05	-2.9996e-07	0
27.95	-2.4956e-05	-2.9384e-07	0
27.99	-2.4618e-05	-2.8776e-07	0
28.02	-2.4279e-05	-2.8172e-07	0
28.06	-2.3941e-05	-2.7573e-07	0
28.09	-2.3603e-05	-2.6978e-07	0
28.13	-2.3264e-05	-2.6387e-07	0
28.16	-2.2925e-05	-2.5801e-07	0
28.2	-2.2586e-05	-2.5219e-07	0
28.23	-2.2246e-05	-2.4642e-07	0
28.27	-2.1907e-05	-2.4069e-07	0
28.3	-2.1589e-05	-2.3537e-07	0
28.34	-2.1313e-05	-2.3076e-07	0
28.37	-2.1036e-05	-2.2619e-07	0
28.41	-2.0759e-05	-2.2164e-07	0
28.44	-2.0482e-05	-2.1713e-07	0
28.48	-2.0205e-05	-2.1265e-07	0
28.51	-1.9928e-05	-2.082e-07	0
28.55	-1.9651e-05	-2.0378e-07	0
28.58	-1.9373e-05	-1.994e-07	0
28.62	-1.9096e-05	-1.9504e-07	0
28.65	-1.8818e-05	-1.9072e-07	0
28.69	-1.854e-05	-1.8643e-07	0
28.72	-1.8262e-05	-1.8218e-07	0
28.76	-1.7984e-05	-1.7796e-07	0
28.79	-1.771e-05	-1.7384e-07	0
28.83	-1.7484e-05	-1.7044e-07	0
28.86	-1.7257e-05	-1.6707e-07	0
28.9	-1.703e-05	-1.6373e-07	0
28.93	-1.6804e-05	-1.604e-07	0
28.97	-1.6577e-05	-1.571e-07	0
29	-1.635e-05	-1.5382e-07	0
29.04	-1.6122e-05	-1.5057e-07	0
29.07	-1.5895e-05	-1.4734e-07	0
29.11	-1.5668e-05	-1.4413e-07	0
29.14	-1.544e-05	-1.4094e-07	0
29.18	-1.5213e-05	-1.3778e-07	0
29.21	-1.4985e-05	-1.3465e-07	0
29.25	-1.4757e-05	-1.3154e-07	0
29.28	-1.4529e-05	-1.2845e-07	0
29.32	-1.4337e-05	-1.2586e-07	0
29.35	-1.4151e-05	-1.2338e-07	0
29.39	-1.3965e-05	-1.2091e-07	0
29.42	-1.378e-05	-1.1846e-07	0
29.46	-1.3594e-05	-1.1603e-07	0
29.49	-1.3408e-05	-1.1362e-07	0
29.53	-1.3222e-05	-1.1122e-07	0
29.56	-1.3036e-05	-1.0884e-07	0
29.6	-1.285e-05	-1.0648e-07	0
29.63	-1.2664e-05	-1.0413e-07	0
29.67	-1.2477e-05	-1.018e-07	0
29.7	-1.2291e-05	-9.9495e-08	0
29.74	-1.2104e-05	-9.7204e-08	0
29.77	-1.1918e-05	-9.493e-08	0
29.81	-1.1751e-05	-9.2912e-08	0
29.84	-1.1599e-05	-9.1084e-08	0
29.88	-1.1447e-05	-8.927e-08	0
29.91	-1.1295e-05	-8.7467e-08	0
29.95	-1.1143e-05	-8.5677e-08	0
29.98	-1.0991e-05	-8.39e-08	0
30.02	-1.0839e-05	-8.2135e-08	0
30.05	-1.0687e-05	-8.0383e-08	0
30.09	-1.0534e-05	-7.8643e-08	0
30.12	-1.0382e-05	-7.6917e-08	0
30.16	-1.0229e-05	-7.5203e-08	0
30.19	-1.0077e-05	-7.3503e-08	0
30.23	-9.9243e-06	-7.1815e-08	0
30.26	-9.7716e-06	-7.0141e-08	0
30.3	-9.6278e-06	-6.8576e-08	0
30.33	-9.5036e-06	-6.7231e-08	0
30.37	-9.3793e-06	-6.5896e-08	0
30.4	-9.255e-06	-6.4569e-08	0
30.44	-9.1306e-06	-6.3252e-08	0
30.47	-9.0062e-06	-6.1944e-08	0
30.51	-8.8817e-06	-6.0645e-08	0
30.54	-8.7572e-06	-5.9355e-08	0
30.58	-8.6326e-06	-5.8075e-08	0
30.61	-8.5079e-06	-5.6804e-08	0
30.65	-8.3833e-06	-5.5543e-08	0
30.68	-8.2585e-06	-5.4291e-08	0
30.72	-8.1337e-06	-5.3049e-08	0
30.75	-8.0089e-06	-5.1817e-08	0
30.79	-7.8852e-06	-5.0606e-08	0
30.82	-7.7837e-06	-4.9617e-08	0
30.86	-7.682e-06	-4.8634e-08	0
30.89	-7.5804e-06	-4.7658e-08	0
30.93	-7.4787e-06	-4.6689e-08	0
30.96	-7.3769e-06	-4.5726e-08	0
31	-7.2752e-06	-4.4771e-08	0
31.03	-7.1734e-06	-4.3822e-08	0
31.07	-7.0715e-06	-4.288e-08	0
31.1	-6.9696e-06	-4.1944e-08	0
31.14	-6.8677e-06	-4.1016e-08	0
31.17	-6.7657e-06	-4.0095e-08	0
31.21	-6.6637e-06	-3.9181e-08	0
31.24	-6.5617e-06	-3.8274e-08	0
31.28	-6.4596e-06	-3.7374e-08	0
31.31	-6.3726e-06	-3.6613e-08	0
31.35	-6.2896e-06	-3.589e-08	0
31.38	-6.2065e-06	-3.5172e-08	0
31.42	-6.1234e-06	-3.4459e-08	0
31.45	-6.0402e-06	-3.3751e-08	0
31.49	-5.9571e-06	-3.3048e-08	0
31.52	-5.8739e-06	-3.235e-08	0
31.56	-5.7906e-06	-3.1657e-08	0
31.59	-5.7074e-06	-3.0969e-08	0
31.63	-5.6241e-06	-3.0286e-08	0
31.66	-5.5408e-06	-2.9609e-08	0
31.7	-5.4574e-06	-2.8936e-08	0
31.73	-5.374e-06	-2.8269e-08	0
31.77	-5.2906e-06	-2.7607e-08	0
31.8	-5.2155e-06	-2.7015e-08	0
31.84	-5.1477e-06	-2.6484e-08	0
31.87	-5.0798e-06	-2.5956e-08	0
31.91	-5.0119e-06	-2.5431e-08	0
31.94	-4.944e-06	-2.4911e-08	0
31.98	-4.876e-06	-2.4394e-08	0
32.01	-4.8081e-06	-2.388e-08	0
32.05	-4.7401e-06	-2.3371e-08	0
32.08	-4.6721e-06	-2.2865e-08	0
32.12	-4.6041e-06	-2.2363e-08	0
32.15	-4.536e-06	-2.1864e-08	0
32.19	-4.4679e-06	-2.1369e-08	0
32.22	-4.3998e-06	-2.0879e-08	0
32.26	-4.3317e-06	-2.0392e-08	0
32.29	-4.2671e-06	-1.9933e-08	0
32.33	-4.2117e-06	-1.9542e-08	0
32.36	-4.1562e-06	-1.9154e-08	0
32.4	-4.1008e-06	-1.8769e-08	0
32.43	-4.0453e-06	-1.8386e-08	0
32.47	-3.9899e-06	-1.8006e-08	0
32.5	-3.9344e-06	-1.7628e-08	0
32.54	-3.8789e-06	-1.7254e-08	0
32.57	-3.8233e-06	-1.6882e-08	0
32.61	-3.7678e-06	-1.6512e-08	0
32.64	-3.7122e-06	-1.6146e-08	0
32.68	-3.6567e-06	-1.5782e-08	0
32.71	-3.6011e-06	-1.5421e-08	0
32.75	-3.5454e-06	-1.5063e-08	0
32.78	-3.49e-06	-1.4709e-08	0
32.82	-3.4447e-06	-1.4422e-08	0
32.85	-3.3995e-06	-1.4136e-08	0
32.89	-3.3542e-06	-1.3853e-08	0
32.92	-3.309e-06	-1.3571e-08	0
32.96	-3.2637e-06	-1.3292e-08	0
32.99	-3.2184e-06	-1.3015e-08	0
33.03	-3.1731e-06	-1.2739e-08	0
33.06	-3.1278e-06	-1.2465e-08	0
33.1	-3.0824e-06	-1.2194e-08	0
33.13	-3.0371e-06	-1.1924e-08	0
33.17	-2.9917e-06	-1.1657e-08	0
33.2	-2.9464e-06	-1.1392e-08	0
33.24	-2.901e-06	-1.1128e-08	0
33.27	-2.8556e-06	-1.0867e-08	0
33.31	-2.8166e-06	-1.0644e-08	0
33.34	-2.7797e-06	-1.0434e-08	0
33.38	-2.7428e-06	-1.0226e-08	0
33.41	-2.7058e-06	-1.0019e-08	0
33.45	-2.6689e-06	-9.8139e-09	0
33.48	-2.6319e-06	-9.6099e-09	0
33.52	-2.595e-06	-9.4074e-09	0
33.55	-2.558e-06	-9.2063e-09	0
33.59	-2.521e-06	-9.0067e-09	0
33.62	-2.484e-06	-8.8085e-09	0
33.66	-2.447e-06	-8.6119e-09	0
33.69	-2.41e-06	-8.4168e-09	0
33.73	-2.373e-06	-8.2231e-09	0
33.76	-2.3359e-06	-8.031e-09	0
33.8	-2.3023e-06	-7.858e-09	0
33.83	-2.2722e-06	-7.7039e-09	0
33.87	-2.2421e-06	-7.5508e-09	0
33.9	-2.212e-06	-7.3988e-09	0
33.94	-2.1818e-06	-7.2478e-09	0
33.97	-2.1517e-06	-7.0979e-09	0
34.01	-2.1215e-06	-6.949e-09	0
34.04	-2.0914e-06	-6.8012e-09	0
34.08	-2.0612e-06	-6.6545e-09	0
34.11	-2.0311e-06	-6.5089e-09	0
34.15	-2.0009e-06	-6.3643e-09	0
34.18	-1.9707e-06	-6.2208e-09	0
34.22	-1.9405e-06	-6.0785e-09	0
34.25	-1.9103e-06	-5.9372e-09	0
34.29	-1.8814e-06	-5.8033e-09	0
34.32	-1.8569e-06	-5.69e-09	0
34.36	-1.8323e-06	-5.5775e-09	0
34.39	-1.8078e-06	-5.4658e-09	0
34.43	-1.7832e-06	-5.3549e-09	0
34.46	-1.7586e-06	-5.2447e-09	0
34.5	-1.734e-06	-5.1352e-09	0
34.53	-1.7094e-06	-5.0266e-09	0
34.57	-1.6849e-06	-4.9187e-09	0
34.6	-1.6603e-06	-4.8117e-09	0
34.64	-1.6357e-06	-4.7054e-09	0
34.67	-1.6111e-06	-4.5999e-09	0
34.71	-1.5864e-06	-4.4953e-09	0
34.74	-1.5618e-06	-4.3914e-09	0
34.78	-1.5372e-06	-4.2884e-09	0
34.81	-1.5171e-06	-4.2047e-09	0
34.85	-1.4971e-06	-4.1221e-09	0
34.88	-1.477e-06	-4.0399e-09	0
34.92	-1.457e-06	-3.9584e-09	0
34.95	-1.437e-06	-3.8774e-09	0
34.99	-1.4169e-06	-3.797e-09	0
35.02	-1.3969e-06	-3.7171e-09	0
35.06	-1.3769e-06	-3.6378e-09	0
35.09	-1.3568e-06	-3.5591e-09	0
35.13	-1.3368e-06	-3.481e-09	0
35.16	-1.3167e-06	-3.4034e-09	0
35.2	-1.2967e-06	-3.3265e-09	0
35.23	-1.2766e-06	-3.2501e-09	0
35.27	-1.2565e-06	-3.1743e-09	0
35.3	-1.2392e-06	-3.1092e-09	0
35.34	-1.2229e-06	-3.0485e-09	0
35.37	-1.2065e-06	-2.9881e-09	0
35.41	-1.1902e-06	-2.9281e-09	0
35.44	-1.1739e-06	-2.8686e-09	0
35.48	-1.1576e-06	-2.8095e-09	0
35.51	-1.1412e-06	-2.7508e-09	0
35.55	-1.1249e-06	-2.6925e-09	0
35.58	-1.1086e-06	-2.6346e-09	0
35.62	-1.0922e-06	-2.5771e-09	0
35.65	-1.0759e-06	-2.5201e-09	0
35.69	-1.0596e-06	-2.4635e-09	0
35.72	-1.0432e-06	-2.4074e-09	0
35.76	-1.0269e-06	-2.3517e-09	0
35.79	-1.0119e-06	-2.3011e-09	0
35.83	-9.9864e-07	-2.2564e-09	0
35.86	-9.8535e-07	-2.2121e-09	0
35.9	-9.7205e-07	-2.168e-09	0
35.93	-9.5876e-07	-2.1242e-09	0
35.97	-9.4546e-07	-2.0807e-09	0
36	-9.3216e-07	-2.0376e-09	0
36.04	-9.1886e-07	-1.9947e-09	0
36.07	-9.0556e-07	-1.9521e-09	0
36.11	-8.9225e-07	-1.9099e-09	0
36.14	-8.7894e-07	-1.868e-09	0
36.18	-8.6564e-07	-1.8263e-09	0
36.21	-8.5233e-07	-1.785e-09	0
36.25	-8.3901e-07	-1.744e-09	0
36.28	-8.262e-07	-1.7049e-09	0
36.32	-8.1537e-07	-1.672e-09	0
36.35	-8.0455e-07	-1.6394e-09	0
36.39	-7.9372e-07	-1.607e-09	0
36.42	-7.8289e-07	-1.5748e-09	0
36.46	-7.7207e-07	-1.5428e-09	0
36.49	-7.6124e-07	-1.5111e-09	0
36.53	-7.504e-07	-1.4795e-09	0
36.56	-7.3957e-07	-1.4482e-09	0
36.6	-7.2874e-07	-1.4172e-09	0
36.63	-7.179e-07	-1.3863e-09	0
36.67	-7.0707e-07	-1.3557e-09	0
36.7	-6.9623e-07	-1.3253e-09	0
36.74	-6.8539e-07	-1.2951e-09	0
36.77	-6.7455e-07	-1.2652e-09	0
36.81	-6.6562e-07	-1.2407e-09	0
36.84	-6.568e-07	-1.2167e-09	0
36.88	-6.4799e-07	-1.1929e-09	0
36.91	-6.3917e-07	-1.1692e-09	0
36.95	-6.3036e-07	-1.1457e-09	0
36.98	-6.2154e-07	-1.1223e-09	0
37.02	-6.1272e-07	-1.0991e-09	0
37.05	-6.039e-07	-1.076e-09	0
37.09	-5.9508e-07	-1.0532e-09	0
37.12	-5.8626e-07	-1.0305e-09	0
37.16	-5.7744e-07	-1.0079e-09	0
37.19	-5.6862e-07	-9.8555e-10	0
37.23	-5.598e-07	-9.6335e-10	0
37.26	-5.5098e-07	-9.4132e-10	0
37.3	-5.4328e-07	-9.2223e-10	0
37.33	-5.361e-07	-9.0456e-10	0
37.37	-5.2893e-07	-8.8701e-10	0
37.4	-5.2175e-07	-8.6958e-10	0
37.44	-5.1458e-07	-8.5226e-10	0
37.47	-5.074e-07	-8.3506e-10	0
37.51	-5.0022e-07	-8.1798e-10	0
37.54	-4.9305e-07	-8.0101e-10	0
37.58	-4.8587e-07	-7.8417e-10	0
37.61	-4.7869e-07	-7.6745e-10	0
37.65	-4.7151e-07	-7.5085e-10	0
37.68	-4.6433e-07	-7.3437e-10	0
37.72	-4.5715e-07	-7.1801e-10	0
37.75	-4.4997e-07	-7.0178e-10	0
37.79	-4.4336e-07	-6.8695e-10	0
37.82	-4.3752e-07	-6.7394e-10	0
37.86	-4.3168e-07	-6.6101e-10	0
37.89	-4.2585e-07	-6.4817e-10	0
37.93	-4.2001e-07	-6.3541e-10	0
37.96	-4.1417e-07	-6.2274e-10	0
38	-4.0833e-07	-6.1015e-10	0
38.03	-4.0249e-07	-5.9766e-10	0
38.07	-3.9665e-07	-5.8525e-10	0
38.1	-3.9081e-07	-5.7292e-10	0
38.14	-3.8497e-07	-5.6069e-10	0
38.17	-3.7913e-07	-5.4854e-10	0
38.21	-3.7328e-07	-5.3649e-10	0
38.24	-3.6744e-07	-5.2452e-10	0
38.28	-3.6178e-07	-5.1301e-10	0
38.31	-3.5703e-07	-5.0342e-10	0
38.35	-3.5228e-07	-4.9389e-10	0
38.38	-3.4753e-07	-4.8443e-10	0
38.42	-3.4278e-07	-4.7502e-10	0
38.45	-3.3803e-07	-4.6568e-10	0
38.49	-3.3328e-07	-4.564e-10	0
38.52	-3.2853e-07	-4.4718e-10	0
38.56	-3.2378e-07	-4.3803e-10	0
38.59	-3.1903e-07	-4.2894e-10	0
38.63	-3.1428e-07	-4.1992e-10	0
38.66	-3.0953e-07	-4.1096e-10	0
38.7	-3.0477e-07	-4.0206e-10	0
38.73	-3.0002e-07	-3.9323e-10	0
38.77	-2.9527e-07	-3.8447e-10	0
38.8	-2.9132e-07	-3.7724e-10	0
38.84	-2.8746e-07	-3.7021e-10	0
38.87	-2.836e-07	-3.6323e-10	0
38.91	-2.7973e-07	-3.5629e-10	0
38.94	-2.7587e-07	-3.4939e-10	0
38.98	-2.7201e-07	-3.4254e-10	0
39.01	-2.6814e-07	-3.3574e-10	0
39.05	-2.6428e-07	-3.2898e-10	0
39.08	-2.6042e-07	-3.2227e-10	0
39.12	-2.5655e-07	-3.1561e-10	0
39.15	-2.5269e-07	-3.0899e-10	0
39.19	-2.4883e-07	-3.0242e-10	0
39.22	-2.4496e-07	-2.959e-10	0
39.26	-2.411e-07	-2.8942e-10	0
39.29	-2.377e-07	-2.8377e-10	0
39.33	-2.3456e-07	-2.7858e-10	0
39.36	-2.3142e-07	-2.7342e-10	0
39.4	-2.2828e-07	-2.6829e-10	0
39.43	-2.2514e-07	-2.632e-10	0
39.47	-2.2199e-07	-2.5813e-10	0
39.5	-2.1885e-07	-2.5311e-10	0
39.54	-2.1571e-07	-2.4811e-10	0
39.57	-2.1257e-07	-2.4315e-10	0
39.61	-2.0943e-07	-2.3822e-10	0
39.64	-2.0629e-07	-2.3333e-10	0
39.68	-2.0315e-07	-2.2847e-10	0
39.71	-2.0001e-07	-2.2364e-10	0
39.75	-1.9687e-07	-2.1885e-10	0
39.78	-1.9395e-07	-2.1444e-10	0
39.82	-1.914e-07	-2.106e-10	0
39.85	-1.8884e-07	-2.0679e-10	0
39.89	-1.8629e-07	-2.0299e-10	0
39.92	-1.8374e-07	-1.9922e-10	0
39.96	-1.8118e-07	-1.9548e-10	0
39.99	-1.7863e-07	-1.9175e-10	0
40.03	-1.7608e-07	-1.8806e-10	0
40.06	-1.7352e-07	-1.8438e-10	0
40.1	-1.7097e-07	-1.8073e-10	0
40.13	-1.6842e-07	-1.7711e-10	0
40.17	-1.6587e-07	-1.7351e-10	0
40.2	-1.6331e-07	-1.6994e-10	0
40.24	-1.6076e-07	-1.6639e-10	0
40.27	-1.5827e-07	-1.6295e-10	0
40.31	-1.5619e-07	-1.601e-10	0
40.34	-1.5412e-07	-1.5727e-10	0
40.38	-1.5204e-07	-1.5446e-10	0
40.41	-1.4997e-07	-1.5167e-10	0
40.45	-1.4789e-07	-1.4889e-10	0
40.48	-1.4582e-07	-1.4613e-10	0
40.52	-1.4374e-07	-1.4339e-10	0
40.55	-1.4167e-07	-1.4066e-10	0
40.59	-1.396e-07	-1.3796e-10	0
40.62	-1.3752e-07	-1.3527e-10	0
40.66	-1.3545e-07	-1.326e-10	0
40.69	-1.3337e-07	-1.2994e-10	0
40.73	-1.313e-07	-1.2731e-10	0
40.76	-1.2923e-07	-1.2469e-10	0
40.8	-1.2749e-07	-1.2251e-10	0
40.83	-1.258e-07	-1.2041e-10	0
40.87	-1.2412e-07	-1.1833e-10	0
40.9	-1.2243e-07	-1.1625e-10	0
40.94	-1.2075e-07	-1.1419e-10	0
40.97	-1.1906e-07	-1.1214e-10	0
41.01	-1.1738e-07	-1.101e-10	0
41.04	-1.1569e-07	-1.0808e-10	0
41.08	-1.1401e-07	-1.0606e-10	0
41.11	-1.1232e-07	-1.0406e-10	0
41.15	-1.1064e-07	-1.0208e-10	0
41.18	-1.0895e-07	-1.001e-10	0
41.22	-1.0727e-07	-9.8143e-11	0
41.25	-1.0559e-07	-9.6195e-11	0
41.29	-1.0409e-07	-9.4482e-11	0
41.32	-1.0273e-07	-9.292e-11	0
41.36	-1.0136e-07	-9.1367e-11	0
41.39	-9.999e-08	-8.9822e-11	0
41.43	-9.8622e-08	-8.8287e-11	0
41.46	-9.7254e-08	-8.6761e-11	0
41.5	-9.5886e-08	-8.5243e-11	0
41.53	-9.4519e-08	-8.3735e-11	0
41.57	-9.3151e-08	-8.2235e-11	0
41.6	-9.1784e-08	-8.0745e-11	0
41.64	-9.0417e-08	-7.9264e-11	0
41.67	-8.905e-08	-7.7792e-11	0
41.71	-8.7683e-08	-7.633e-11	0
41.74	-8.6316e-08	-7.4877e-11	0
41.78	-8.5039e-08	-7.3528e-11	0
41.81	-8.3929e-08	-7.2363e-11	0
41.85	-8.2819e-08	-7.1205e-11	0
41.88	-8.1709e-08	-7.0053e-11	0
41.92	-8.0599e-08	-6.8907e-11	0
41.95	-7.949e-08	-6.7768e-11	0
41.99	-7.8381e-08	-6.6635e-11	0
42.02	-7.7271e-08	-6.5509e-11	0
42.06	-7.6162e-08	-6.4389e-11	0
42.09	-7.5053e-08	-6.3275e-11	0
42.13	-7.3944e-08	-6.2168e-11	0
42.16	-7.2836e-08	-6.1068e-11	0
42.2	-7.1727e-08	-5.9974e-11	0
42.23	-7.0618e-08	-5.8887e-11	0
42.27	-6.9529e-08	-5.7825e-11	0
42.3	-6.8629e-08	-5.6955e-11	0
42.34	-6.773e-08	-5.6089e-11	0
42.37	-6.6831e-08	-5.5227e-11	0
42.41	-6.5932e-08	-5.437e-11	0
42.44	-6.5033e-08	-5.3518e-11	0
42.48	-6.4134e-08	-5.267e-11	0
42.51	-6.3235e-08	-5.1827e-11	0
42.55	-6.2336e-08	-5.0988e-11	0
42.58	-6.1438e-08	-5.0154e-11	0
42.62	-6.054e-08	-4.9324e-11	0
42.65	-5.9641e-08	-4.8499e-11	0
42.69	-5.8743e-08	-4.7679e-11	0
42.72	-5.7845e-08	-4.6864e-11	0
42.76	-5.6947e-08	-4.6053e-11	0
42.79	-5.6191e-08	-4.5375e-11	0
42.83	-5.5463e-08	-4.4726e-11	0
42.86	-5.4736e-08	-4.408e-11	0
42.9	-5.4009e-08	-4.3438e-11	0
42.93	-5.3281e-08	-4.2798e-11	0
42.97	-5.2554e-08	-4.2162e-11	0
43	-5.1827e-08	-4.1529e-11	0
43.04	-5.11e-08	-4.0899e-11	0
43.07	-5.0374e-08	-4.0273e-11	0
43.11	-4.9647e-08	-3.9649e-11	0
43.14	-4.892e-08	-3.9029e-11	0
43.18	-4.8194e-08	-3.8413e-11	0
43.21	-4.7468e-08	-3.7799e-11	0
43.25	-4.6742e-08	-3.7189e-11	0
43.28	-4.6095e-08	-3.6649e-11	0
43.32	-4.5508e-08	-3.6162e-11	0
43.35	-4.4921e-08	-3.5677e-11	0
43.39	-4.4334e-08	-3.5194e-11	0
43.42	-4.3747e-08	-3.4714e-11	0
43.46	-4.316e-08	-3.4235e-11	0
43.49	-4.2573e-08	-3.3759e-11	0
43.53	-4.1987e-08	-3.3285e-11	0
43.56	-4.14e-08	-3.2814e-11	0
43.6	-4.0814e-08	-3.2344e-11	0
43.63	-4.0228e-08	-3.1877e-11	0
43.67	-3.9642e-08	-3.1412e-11	0
43.7	-3.9056e-08	-3.095e-11	0
43.74	-3.847e-08	-3.049e-11	0
43.77	-3.7919e-08	-3.006e-11	0
43.81	-3.7447e-08	-2.9694e-11	0
43.84	-3.6975e-08	-2.9329e-11	0
43.88	-3.6503e-08	-2.8966e-11	0
43.91	-3.6031e-08	-2.8604e-11	0
43.95	-3.556e-08	-2.8244e-11	0
43.98	-3.5088e-08	-2.7885e-11	0
44.02	-3.4616e-08	-2.7528e-11	0
44.05	-3.4145e-08	-2.7172e-11	0
44.09	-3.3674e-08	-2.6818e-11	0
44.12	-3.3202e-08	-2.6466e-11	0
44.16	-3.2731e-08	-2.6115e-11	0
44.19	-3.226e-08	-2.5766e-11	0
44.23	-3.1789e-08	-2.5418e-11	0
44.26	-3.1323e-08	-2.5076e-11	0
44.3	-3.0945e-08	-2.4801e-11	0
44.33	-3.0568e-08	-2.4527e-11	0
44.37	-3.0191e-08	-2.4253e-11	0
44.4	-2.9813e-08	-2.3981e-11	0
44.44	-2.9436e-08	-2.371e-11	0
44.47	-2.9059e-08	-2.344e-11	0
44.51	-2.8682e-08	-2.3171e-11	0
44.54	-2.8305e-08	-2.2903e-11	0
44.58	-2.7928e-08	-2.2636e-11	0
44.61	-2.7551e-08	-2.2371e-11	0
44.65	-2.7175e-08	-2.2106e-11	0
44.68	-2.6798e-08	-2.1842e-11	0
44.72	-2.6422e-08	-2.1579e-11	0
44.75	-2.6045e-08	-2.1318e-11	0
44.79	-2.573e-08	-2.1101e-11	0
44.82	-2.5431e-08	-2.0895e-11	0
44.86	-2.5132e-08	-2.069e-11	0
44.89	-2.4833e-08	-2.0486e-11	0
44.93	-2.4534e-08	-2.0283e-11	0
44.96	-2.4235e-08	-2.008e-11	0
45	-2.3936e-08	-1.9878e-11	0
45.03	-2.3637e-08	-1.9677e-11	0
45.07	-2.3338e-08	-1.9477e-11	0
45.1	-2.304e-08	-1.9277e-11	0
45.14	-2.2741e-08	-1.9078e-11	0
45.17	-2.2443e-08	-1.8879e-11	0
45.21	-2.2144e-08	-1.8681e-11	0
45.24	-2.1846e-08	-1.8484e-11	0
45.28	-2.1582e-08	-1.8311e-11	0
45.31	-2.1348e-08	-1.8159e-11	0
45.35	-2.1115e-08	-1.8007e-11	0
45.38	-2.0881e-08	-1.7855e-11	0
45.42	-2.0648e-08	-1.7704e-11	0
45.45	-2.0414e-08	-1.7553e-11	0
45.49	-2.0181e-08	-1.7403e-11	0
45.52	-1.9947e-08	-1.7253e-11	0
45.56	-1.9714e-08	-1.7104e-11	0
45.59	-1.9481e-08	-1.6955e-11	0
45.63	-1.9248e-08	-1.6807e-11	0
45.66	-1.9015e-08	-1.6659e-11	0
45.7	-1.8782e-08	-1.6511e-11	0
45.73	-1.8549e-08	-1.6364e-11	0
45.77	-1.8331e-08	-1.6227e-11	0
45.8	-1.8152e-08	-1.6116e-11	0
45.84	-1.7974e-08	-1.6005e-11	0
45.87	-1.7796e-08	-1.5895e-11	0
45.91	-1.7618e-08	-1.5785e-11	0
45.94	-1.744e-08	-1.5675e-11	0
45.98	-1.7262e-08	-1.5565e-11	0
46.01	-1.7084e-08	-1.5456e-11	0
46.05	-1.6906e-08	-1.5347e-11	0
46.08	-1.6728e-08	-1.5238e-11	0
46.12	-1.655e-08	-1.5129e-11	0
46.15	-1.6372e-08	-1.5021e-11	0
46.19	-1.6194e-08	-1.4913e-11	0
46.22	-1.6017e-08	-1.4805e-11	0
46.26	-1.584e-08	-1.4698e-11	0
46.29	-1.5709e-08	-1.4621e-11	0
46.33	-1.5578e-08	-1.4543e-11	0
46.36	-1.5448e-08	-1.4466e-11	0
46.4	-1.5317e-08	-1.4388e-11	0
46.43	-1.5187e-08	-1.4311e-11	0
46.47	-1.5056e-08	-1.4234e-11	0
46.5	-1.4926e-08	-1.4157e-11	0
46.54	-1.4796e-08	-1.4081e-11	0
46.57	-1.4665e-08	-1.4004e-11	0
46.61	-1.4535e-08	-1.3928e-11	0
46.64	-1.4405e-08	-1.3851e-11	0
46.68	-1.4274e-08	-1.3775e-11	0
46.71	-1.4144e-08	-1.3699e-11	0
46.75	-1.4014e-08	-1.3623e-11	0
46.78	-1.3915e-08	-1.3567e-11	0
46.82	-1.3827e-08	-1.3517e-11	0
46.85	-1.3738e-08	-1.3467e-11	0
46.89	-1.365e-08	-1.3417e-11	0
46.92	-1.3561e-08	-1.3367e-11	0
46.96	-1.3473e-08	-1.3317e-11	0
46.99	-1.3384e-08	-1.3267e-11	0
47.03	-1.3296e-08	-1.3217e-11	0
47.06	-1.3207e-08	-1.3168e-11	0
47.1	-1.3119e-08	-1.3118e-11	0
47.13	-1.303e-08	-1.3069e-11	0
47.17	-1.2942e-08	-1.3019e-11	0
47.2	-1.2854e-08	-1.297e-11	0
47.24	-1.2766e-08	-1.292e-11	0
47.27	-1.2696e-08	-1.2883e-11	0
47.31	-1.2646e-08	-1.2857e-11	0
47.34	-1.2597e-08	-1.2831e-11	0
47.38	-1.2547e-08	-1.2805e-11	0
47.41	-1.2497e-08	-1.2779e-11	0
47.45	-1.2447e-08	-1.2753e-11	0
47.48	-1.2397e-08	-1.2727e-11	0
47.52	-1.2347e-08	-1.2701e-11	0
47.55	-1.2298e-08	-1.2675e-11	0
47.59	-1.2248e-08	-1.2649e-11	0
47.62	-1.2198e-08	-1.2623e-11	0
47.66	-1.2148e-08	-1.2598e-11	0
47.69	-1.2099e-08	-1.2572e-11	0
47.73	-1.2049e-08	-1.2546e-11	0
47.76	-1.2009e-08	-1.2526e-11	0
47.8	-1.2e-08	-1.2525e-11	0
47.83	-1.1992e-08	-1.2524e-11	0
47.87	-1.1983e-08	-1.2523e-11	0
47.9	-1.1974e-08	-1.2522e-11	0
47.94	-1.1965e-08	-1.252e-11	0
47.97	-1.1957e-08	-1.2519e-11	0
48.01	-1.1948e-08	-1.2518e-11	0
48.04	-1.1939e-08	-1.2517e-11	0
48.08	-1.1931e-08	-1.2516e-11	0
48.11	-1.1922e-08	-1.2515e-11	0
48.15	-1.1913e-08	-1.2514e-11	0
48.18	-1.1905e-08	-1.2513e-11	0
48.22	-1.1896e-08	-1.2512e-11	0
48.25	-1.1887e-08	-1.251e-11	0
48.29	-1.1899e-08	-1.2522e-11	0
48.32	-1.1911e-08	-1.2534e-11	0
48.36	-1.1924e-08	-1.2545e-11	0
48.39	-1.1936e-08	-1.2557e-11	0
48.43	-1.1948e-08	-1.2569e-11	0
48.46	-1.196e-08	-1.258e-11	0
48.5	-1.1973e-08	-1.2592e-11	0
48.53	-1.1985e-08	-1.2604e-11	0
48.57	-1.1997e-08	-1.2615e-11	0
48.6	-1.2009e-08	-1.2627e-11	0
48.64	-1.2021e-08	-1.2639e-11	0
48.67	-1.2034e-08	-1.265e-11	0
48.71	-1.2046e-08	-1.2662e-11	0
48.74	-1.2058e-08	-1.2674e-11	0
48.78	-1.2098e-08	-1.2702e-11	0
48.81	-1.2149e-08	-1.2737e-11	0
48.85	-1.2199e-08	-1.2773e-11	0
48.88	-1.225e-08	-1.2808e-11	0
48.92	-1.2301e-08	-1.2843e-11	0
48.95	-1.2351e-08	-1.2878e-11	0
48.99	-1.2402e-08	-1.2914e-11	0
49.02	-1.2453e-08	-1.2949e-11	0
49.06	-1.2503e-08	-1.2984e-11	0
49.09	-1.2554e-08	-1.302e-11	0
49.13	-1.2604e-08	-1.3055e-11	0
49.16	-1.2655e-08	-1.3091e-11	0
49.2	-1.2705e-08	-1.3126e-11	0
49.23	-1.2756e-08	-1.3162e-11	0
49.27	-1.2823e-08	-1.3208e-11	0
49.3	-1.2912e-08	-1.3267e-11	0
49.34	-1.3e-08	-1.3326e-11	0
49.37	-1.3088e-08	-1.3385e-11	0
49.41	-1.3176e-08	-1.3444e-11	0
49.44	-1.3264e-08	-1.3503e-11	0
49.48	-1.3352e-08	-1.3563e-11	0
49.51	-1.344e-08	-1.3622e-11	0
49.55	-1.3527e-08	-1.3682e-11	0
49.58	-1.3615e-08	-1.3741e-11	0
49.62	-1.3703e-08	-1.3801e-11	0
49.65	-1.3791e-08	-1.386e-11	0
49.69	-1.3878e-08	-1.392e-11	0
49.72	-1.3966e-08	-1.398e-11	0
49.76	-1.4062e-08	-1.4045e-11	0
49.79	-1.419e-08	-1.4131e-11	0
49.83	-1.4319e-08	-1.4217e-11	0
49.86	-1.4447e-08	-1.4304e-11	0
49.9	-1.4575e-08	-1.439e-11	0
49.93	-1.4704e-08	-1.4477e-11	0
49.97	-1.4832e-08	-1.4564e-11	0
50	-1.496e-08	-1.4651e-11	0
50.04	-1.5088e-08	-1.4738e-11	0
50.07	-1.5216e-08	-1.4825e-11	0
50.11	-1.5344e-08	-1.4913e-11	0
50.14	-1.5472e-08	-1.5e-11	0
50.18	-1.56e-08	-1.5088e-11	0
50.21	-1.5728e-08	-1.5176e-11	0
50.25	-1.5855e-08	-1.5264e-11	0
50.28	-1.6026e-08	-1.5381e-11	0
50.32	-1.62e-08	-1.5499e-11	0
50.35	-1.6374e-08	-1.5618e-11	0
50.39	-1.6547e-08	-1.5737e-11	0
50.42	-1.672e-08	-1.5857e-11	0
50.46	-1.6894e-08	-1.5977e-11	0
50.49	-1.7067e-08	-1.6097e-11	0
50.53	-1.724e-08	-1.6217e-11	0
50.56	-1.7413e-08	-1.6338e-11	0
50.6	-1.7586e-08	-1.6459e-11	0
50.63	-1.7759e-08	-1.658e-11	0
50.67	-1.7932e-08	-1.6702e-11	0
50.7	-1.8104e-08	-1.6824e-11	0
50.74	-1.8277e-08	-1.6946e-11	0
50.77	-1.8486e-08	-1.7093e-11	0
50.81	-1.8711e-08	-1.7251e-11	0
50.84	-1.8937e-08	-1.7411e-11	0
50.88	-1.9162e-08	-1.757e-11	0
50.91	-1.9387e-08	-1.773e-11	0
50.95	-1.9612e-08	-1.7891e-11	0
50.98	-1.9837e-08	-1.8052e-11	0
51.02	-2.0062e-08	-1.8214e-11	0
51.05	-2.0286e-08	-1.8376e-11	0
51.09	-2.0511e-08	-1.8538e-11	0
51.12	-2.0736e-08	-1.8701e-11	0
51.16	-2.096e-08	-1.8865e-11	0
51.19	-2.1184e-08	-1.9029e-11	0
51.23	-2.1408e-08	-1.9193e-11	0
51.26	-2.1659e-08	-1.9377e-11	0
51.3	-2.1944e-08	-1.9586e-11	0
51.33	-2.223e-08	-1.9796e-11	0
51.37	-2.2516e-08	-2.0007e-11	0
51.4	-2.2801e-08	-2.0218e-11	0
51.44	-2.3086e-08	-2.0431e-11	0
51.47	-2.3372e-08	-2.0644e-11	0
51.51	-2.3657e-08	-2.0857e-11	0
51.54	-2.3941e-08	-2.1072e-11	0
51.58	-2.4226e-08	-2.1287e-11	0
51.61	-2.4511e-08	-2.1503e-11	0
51.65	-2.4795e-08	-2.1719e-11	0
51.68	-2.5079e-08	-2.1937e-11	0
51.72	-2.5364e-08	-2.2155e-11	0
51.75	-2.566e-08	-2.2382e-11	0
51.79	-2.6017e-08	-2.2657e-11	0
51.82	-2.6374e-08	-2.2932e-11	0
51.86	-2.673e-08	-2.3208e-11	0
51.89	-2.7087e-08	-2.3486e-11	0
51.93	-2.7443e-08	-2.3764e-11	0
51.96	-2.78e-08	-2.4044e-11	0
52	-2.8156e-08	-2.4324e-11	0
52.03	-2.8511e-08	-2.4606e-11	0
52.07	-2.8867e-08	-2.4889e-11	0
52.1	-2.9223e-08	-2.5173e-11	0
52.14	-2.9578e-08	-2.5458e-11	0
52.17	-2.9933e-08	-2.5744e-11	0
52.21	-3.0288e-08	-2.6031e-11	0
52.24	-3.0643e-08	-2.6319e-11	0
52.28	-3.1076e-08	-2.6671e-11	0
52.31	-3.1518e-08	-2.7031e-11	0
52.35	-3.196e-08	-2.7392e-11	0
52.38	-3.2401e-08	-2.7755e-11	0
52.42	-3.2843e-08	-2.812e-11	0
52.45	-3.3284e-08	-2.8486e-11	0
52.49	-3.3724e-08	-2.8854e-11	0
52.52	-3.4165e-08	-2.9224e-11	0
52.56	-3.4605e-08	-2.9594e-11	0
52.59	-3.5045e-08	-2.9967e-11	0
52.63	-3.5485e-08	-3.0341e-11	0
52.66	-3.5924e-08	-3.0716e-11	0
52.7	-3.6364e-08	-3.1094e-11	0
52.73	-3.6803e-08	-3.1472e-11	0
52.77	-3.7309e-08	-3.1909e-11	0
52.8	-3.7853e-08	-3.238e-11	0
52.84	-3.8396e-08	-3.2853e-11	0
52.87	-3.894e-08	-3.3328e-11	0
52.91	-3.9482e-08	-3.3806e-11	0
52.94	-4.0025e-08	-3.4285e-11	0
52.98	-4.0567e-08	-3.4767e-11	0
53.01	-4.1109e-08	-3.5251e-11	0
53.05	-4.1651e-08	-3.5738e-11	0
53.08	-4.2192e-08	-3.6226e-11	0
53.12	-4.2733e-08	-3.6717e-11	0
53.15	-4.3274e-08	-3.721e-11	0
53.19	-4.3814e-08	-3.7705e-11	0
53.22	-4.4354e-08	-3.8203e-11	0
53.26	-4.4943e-08	-3.8746e-11	0
53.29	-4.5609e-08	-3.9363e-11	0
53.33	-4.6275e-08	-3.9982e-11	0
53.36	-4.6941e-08	-4.0605e-11	0
53.4	-4.7606e-08	-4.1231e-11	0
53.43	-4.827e-08	-4.186e-11	0
53.47	-4.8935e-08	-4.2493e-11	0
53.5	-4.9599e-08	-4.3128e-11	0
53.54	-5.0262e-08	-4.3767e-11	0
53.57	-5.0925e-08	-4.4409e-11	0
53.61	-5.1588e-08	-4.5053e-11	0
53.64	-5.2251e-08	-4.5701e-11	0
53.68	-5.2913e-08	-4.6352e-11	0
53.71	-5.3574e-08	-4.7006e-11	0
53.75	-5.4255e-08	-4.7682e-11	0
53.78	-5.5069e-08	-4.8491e-11	0
53.82	-5.5882e-08	-4.9304e-11	0
53.85	-5.6695e-08	-5.0122e-11	0
53.89	-5.7508e-08	-5.0945e-11	0
53.92	-5.832e-08	-5.1772e-11	0
53.96	-5.9131e-08	-5.2603e-11	0
53.99	-5.9942e-08	-5.3438e-11	0
54.03	-6.0753e-08	-5.4278e-11	0
54.06	-6.1563e-08	-5.5123e-11	0
54.1	-6.2373e-08	-5.5971e-11	0
54.13	-6.3182e-08	-5.6824e-11	0
54.17	-6.399e-08	-5.7681e-11	0
54.2	-6.4798e-08	-5.8543e-11	0
54.24	-6.5606e-08	-5.9409e-11	0
54.27	-6.6574e-08	-6.0447e-11	0
54.31	-6.7566e-08	-6.1517e-11	0
54.34	-6.8557e-08	-6.2594e-11	0
54.38	-6.9547e-08	-6.3677e-11	0
54.41	-7.0537e-08	-6.4766e-11	0
54.45	-7.1526e-08	-6.5861e-11	0
54.48	-7.2515e-08	-6.6962e-11	0
54.52	-7.3503e-08	-6.8069e-11	0
54.55	-7.449e-08	-6.9182e-11	0
54.59	-7.5477e-08	-7.0301e-11	0
54.62	-7.6463e-08	-7.1426e-11	0
54.66	-7.7449e-08	-7.2557e-11	0
54.69	-7.8434e-08	-7.3694e-11	0
54.73	-7.9418e-08	-7.4837e-11	0
54.76	-8.0538e-08	-7.6141e-11	0
54.8	-8.1745e-08	-7.7552e-11	0
54.83	-8.2951e-08	-7.8972e-11	0
[truncated: 1,290 more rows]

## Sheet: Fig. S2
Fig. S2 | CO2 concentration within catalyst domain
0.3M KHCO3 catholyte at 500 mA cm-2
	CO2 concentration (mM)
Position in catalyst (um)	Open matrix CO2	Open matrix N2	Dense matrix CO2	Dense matrix N2
-19.997	29.0405	140.409
-19.963	29.0405	140.409
-19.927	29.0405	140.409
-19.892	29.0405	140.409
-19.857	29.0405	140.409
-19.823	29.0405	140.409
-19.788	29.0405	140.409
-19.753	29.0405	140.409
-19.717	29.0407	140.409
-19.683	29.0407	140.409
-19.647	29.0407	140.409
-19.613	29.0407	140.409
-19.577	29.0407	140.409
-19.542	29.0407	140.409
-19.507	29.0407	140.409
-19.472	29.0407	140.409
-19.438	29.0407	140.409
-19.403	29.0407	140.409
-19.367	29.0407	140.409
-19.332	29.0407	140.409
-19.297	29.0407	140.409
-19.262	29.0407	140.409
-19.228	29.0407	140.409
-19.192	29.0409	140.409
-19.157	29.0409	140.409
-19.122	29.0409	140.409
-19.088	29.0409	140.409
-19.053	29.0409	140.409
-19.017	29.0409	140.409
-18.982	29.0409	140.409
-18.948	29.0409	140.409
-18.913	29.0409	140.409
-18.878	29.0409	140.409
-18.842	29.0409	140.409
-18.807	29.0409	140.409
-18.773	29.0409	140.409
-18.738	29.0409	140.409
-18.703	29.0411	140.409
-18.667	29.0411	140.409
-18.632	29.0411	140.409
-18.598	29.0411	140.409
-18.563	29.0411	140.409
-18.528	29.0411	140.409
-18.492	29.0411	140.409
-18.457	29.0411	140.409
-18.423	29.0411	140.409
-18.387	29.0411	140.409
-18.353	29.0411	140.409
-18.317	29.0411	140.409
-18.282	29.0411	140.409
-18.247	29.0411	140.409
-18.212	29.0411	140.409
-18.178	29.0414	140.409
-18.142	29.0414	140.409
-18.107	29.0414	140.409
-18.073	29.0414	140.409
-18.037	29.0414	140.409
-18.003	29.0414	140.409
-17.967	29.0414	140.409
-17.932	29.0414	140.409
-17.897	29.0414	140.409
-17.862	29.0414	140.409
-17.828	29.0414	140.409
-17.793	29.0414	140.409
-17.757	29.0414	140.409
-17.723	29.0414	140.409
-17.687	29.0414	140.409
-17.653	29.0416	140.409
-17.617	29.0416	140.409
-17.582	29.0416	140.409
-17.548	29.0416	140.409
-17.512	29.0416	140.409
-17.478	29.0416	140.409
-17.442	29.0416	140.409
-17.407	29.0416	140.409
-17.372	29.0416	140.409
-17.337	29.0416	140.409
-17.303	29.0416	140.409
-17.268	29.0416	140.409
-17.232	29.0416	140.409
-17.198	29.0416	140.409
-17.162	29.0416	140.409
-17.128	29.0418	140.409
-17.092	29.0418	140.409
-17.057	29.0418	140.409
-17.022	29.0418	140.409
-16.987	29.0418	140.409
-16.952	29.0418	140.409
-16.918	29.0418	140.409
-16.883	29.0418	140.409
-16.848	29.0418	140.409
-16.812	29.0418	140.409
-16.777	29.0418	140.409
-16.743	29.0418	140.409
-16.707	29.0418	140.409
-16.672	29.0418	140.409
-16.637	29.0421	140.409
-16.602	29.0421	140.409
-16.568	29.0421	140.409
-16.533	29.0421	140.409
-16.497	29.0421	140.409
-16.462	29.0421	140.409
-16.427	29.0421	140.409
-16.393	29.0421	140.409
-16.358	29.0421	140.409
-16.323	29.0421	140.409
-16.287	29.0421	140.409
-16.252	29.0421	140.409
-16.218	29.0421	140.409
-16.183	29.0421	140.409
-16.147	29.0421	140.409
-16.112	29.0423	140.409
-16.077	29.0423	140.409
-16.043	29.0423	140.409
-16.008	29.0415	140.409
-15.973	29.0415	140.409
-15.937	29.0415	140.409
-15.902	29.0415	140.409
-15.868	29.0415	140.409
-15.832	29.0415	140.409
-15.797	29.0415	140.409
-15.762	29.0415	140.409
-15.727	29.0415	140.409
-15.692	29.0415	140.409
-15.658	29.0415	140.409
-15.623	29.0415	140.409
-15.587	29.0417	140.409
-15.552	29.0417	140.409
-15.518	29.0417	140.409
-15.482	29.0417	140.409
-15.448	29.0417	140.409
-15.412	29.0417	140.409
-15.377	29.0417	140.409
-15.342	29.0417	140.409
-15.308	29.0417	140.409
-15.273	29.0417	140.409
-15.237	29.0417	140.409
-15.202	29.0417	140.409
-15.168	29.0417	140.409
-15.133	29.0417	140.409
-15.098	29.042	140.409
-15.062	29.042	140.409
-15.027	29.042	140.409
-14.992	29.042	140.409
-14.957	29.042	140.409
-14.923	29.042	140.409
-14.887	29.042	140.409
-14.852	29.042	140.409
-14.817	29.042	140.409
-14.783	29.042	140.409
-14.748	29.042	140.409
-14.713	29.042	140.409
-14.677	29.042	140.409
-14.643	29.042	140.409
-14.607	29.042	140.409
-14.573	29.0422	140.409
-14.537	29.0422	140.409
-14.502	29.0422	140.409
-14.467	29.0422	140.409
-14.432	29.0422	140.409
-14.398	29.0422	140.409
-14.363	29.0422	140.409
-14.327	29.0422	140.409
-14.293	29.0422	140.409
-14.257	29.0422	140.409
-14.223	29.0422	140.409
-14.188	29.0422	140.409
-14.152	29.0422	140.409
-14.117	29.0422	140.409
-14.082	29.0422	140.409
-14.048	29.0424	140.409
-14.013	29.0424	140.409
-13.977	29.0424	140.409
-13.943	29.0424	140.409
-13.907	29.0424	140.409
-13.873	29.0424	140.409
-13.838	29.0424	140.409
-13.802	29.0424	140.409
-13.768	29.0424	140.409
-13.732	29.0424	140.409
-13.698	29.0424	140.409
-13.663	29.0424	140.409
-13.627	29.0424	140.409
-13.592	29.0424	140.409
-13.558	29.0424	140.409
-13.522	29.0427	140.409
-13.488	29.0427	140.409
-13.453	29.0427	140.409
-13.418	29.0427	140.409
-13.382	29.0427	140.409
-13.347	29.0427	140.409
-13.312	29.0427	140.409
-13.277	29.0427	140.409
-13.243	29.0427	140.409
-13.207	29.0427	140.409
-13.172	29.0427	140.409
-13.138	29.0427	140.409
-13.102	29.0427	140.409
-13.067	29.0427	140.409
-13.033	29.0429	140.409
-12.997	29.0429	140.409
-12.963	29.0429	140.409
-12.927	29.0429	140.409
-12.892	29.0429	140.409
-12.857	29.0429	140.409
-12.822	29.0429	140.409
-12.787	29.0429	140.409
-12.753	29.0429	140.409
-12.718	29.0429	140.409
-12.682	29.0429	140.409
-12.647	29.0429	140.409
-12.613	29.0429	140.409
-12.577	29.0429	140.409
-12.543	29.0429	140.409
-12.508	29.0431	140.409
-12.472	29.0431	140.409
-12.438	29.0431	140.409
-12.402	29.0431	140.409
-12.367	29.0431	140.409
-12.332	29.0431	140.409
-12.298	29.0431	140.409
-12.262	29.0431	140.409
-12.228	29.0431	140.409
-12.193	29.0431	140.409
-12.158	29.0431	140.409
-12.122	29.0431	140.409
-12.088	29.0431	140.409
-12.052	29.0431	140.409
-12.018	29.0431	140.409
-11.983	29.0433	140.409
-11.947	29.0433	140.409
-11.912	29.0433	140.409
-11.877	29.0433	140.409
-11.842	29.0433	140.409
-11.808	29.0433	140.409
-11.773	29.0433	140.409
-11.737	29.0433	140.409
-11.702	29.0433	140.409
-11.667	29.0433	140.409
-11.633	29.0433	140.409
-11.598	29.0433	140.409
-11.562	29.0433	140.409
-11.527	29.0433	140.409
-11.493	29.0433	140.409
-11.458	29.0436	140.409
-11.422	29.0436	140.409
-11.387	29.0436	140.409
-11.352	29.0436	140.409
-11.317	29.0436	140.409
-11.283	29.0436	140.409
-11.247	29.0436	140.409
-11.212	29.0436	140.409
-11.177	29.0436	140.409
-11.142	29.0436	140.409
-11.107	29.0436	140.409
-11.073	29.0436	140.409
-11.038	29.0436	140.409
-11.003	29.0428	140.409
-10.967	29.043	140.409
-10.932	29.043	140.409
-10.898	29.043	140.409
-10.863	29.043	140.409
-10.827	29.043	140.409
-10.792	29.043	140.409
-10.758	29.043	140.409
-10.722	29.043	140.409
-10.687	29.043	140.409
-10.652	29.043	140.409
-10.617	29.043	140.409
-10.582	29.043	140.409
-10.548	29.043	140.409
-10.513	29.043	140.409
-10.477	29.043	140.409
-10.442	29.0433	140.409
-10.407	29.0433	140.409
-10.372	29.0433	140.409
-10.337	29.0433	140.409
-10.303	29.0433	140.409
-10.267	29.0433	140.409
-10.232	29.0433	140.409
-10.197	29.0433	140.409
-10.163	29.0433	140.409
-10.128	29.0433	140.409
-10.092	29.0433	140.409
-10.057	29.0433	140.409
-10.022	29.0433	140.409
-9.987	29.0433	140.409
-9.952	29.0433	140.409
-9.917	29.0435	140.409
-9.883	29.0435	140.409
-9.847	29.0435	140.409
-9.813	29.0435	140.409
-9.778	29.0435	140.409
-9.742	29.0435	140.409
-9.707	29.0435	140.409
-9.672	29.0435	140.409
-9.637	29.0435	140.409
-9.602	29.0435	140.409
-9.567	29.0435	140.409
-9.532	29.0435	140.409
-9.497	29.0435	140.409
-9.463	29.0435	140.409
-9.428	29.0435	140.409
-9.392	29.0437	140.409
-9.357	29.0437	140.409
-9.322	29.0437	140.409
-9.287	29.0437	140.409
-9.252	29.0437	140.409
-9.217	29.0437	140.409
-9.182	29.0437	140.409
-9.147	29.0437	140.409
-9.113	29.0437	140.409
-9.078	29.0437	140.409
-9.043	29.0437	140.409
-9.008	29.0437	140.409
-8.972	29.0437	140.409
-8.937	29.0437	140.409
-8.902	29.0439	140.409
-8.867	29.0439	140.409
-8.832	29.0439	140.409
-8.797	29.0439	140.409
-8.762	29.0439	140.409
-8.728	29.0439	140.399
-8.693	29.0439	140.399
-8.657	29.0439	140.399
-8.622	29.0439	140.399
-8.587	29.0439	140.398
-8.553	29.0439	140.398
-8.517	29.0439	140.398
-8.482	29.0439	140.398
-8.447	29.0439	140.387
-8.412	29.0439	140.387
-8.378	29.0442	140.376
-8.343	29.0442	140.365
-8.307	29.0442	140.354
-8.273	29.0442	140.343
-8.237	29.0442	140.342
-8.202	29.0442	140.331
-8.167	29.0442	140.321
-8.133	29.0442	140.31
-8.098	29.0442	140.299
-8.062	29.0442	140.298
-8.028	29.0442	140.287
-7.992	29.0442	140.276
-7.957	29.0442	140.244
-7.922	29.0442	140.19
-7.887	29.0442	140.126
-7.852	29.0444	140.071
-7.817	29.0444	140.017
-7.782	29.0444	139.953
-7.747	29.0444	139.898
-7.712	29.0444	139.844
-7.678	29.0444	139.78
-7.643	29.0444	139.726
-7.608	29.0444	139.671
-7.572	29.0444	139.607
-7.537	29.0444	139.553
-7.502	29.0444	139.489
-7.467	29.0444	139.403
-7.432	29.0444	139.16
-7.398	29.0444	138.917
-7.362	29.0444	138.675
-7.327	29.0446	138.432
-7.292	29.0446	138.179
-7.258	29.0446	137.936
-7.223	29.0446	137.693
-7.187	29.0446	137.45
-7.152	29.0446	137.208
-7.117	29.0446	136.965
-7.082	29.0446	136.722
-7.047	29.0446	136.47
-7.012	29.0446	136.227
-6.977	29.0446	135.984
-6.943	29.0446	135.384
-6.908	29.0446	134.724
-6.872	29.0446	134.074
-6.837	29.0449	133.413
-6.802	29.0449	132.763
-6.767	29.0449	132.102
-6.732	29.0449	131.452
-6.697	29.0449	130.792
-6.662	29.0449	130.132
-6.627	29.0449	129.481
-6.593	29.0449	128.821
-6.558	29.0449	128.17
-6.523	29.0449	127.51
-6.487	29.0449	126.859
-6.452	29.0449	125.964
-6.417	29.0449	124.892
-6.382	29.0449	123.82
-6.347	29.0449	122.738
-6.312	29.0451	121.666
-6.277	29.0451	120.595
-6.242	29.0451	119.523
-6.208	29.0451	118.451
-6.173	29.0451	117.379
-6.137	29.0451	116.307
-6.102	29.0451	115.235
-6.068	29.0443	114.153
-6.032	29.0443	113.081
-5.997	29.0443	112.01
-5.962	29.0443	110.928
-5.927	29.0443	109.809
-5.892	29.0443	108.699
-5.858	29.0443	107.579
-5.823	29.0443	106.468
-5.787	29.0445	105.349
-5.752	29.0445	104.239
-5.717	29.0445	103.119
-5.682	29.0445	102.009
-5.648	29.0445	100.899
-5.612	29.0445	99.7793
-5.577	29.0445	98.6644
-5.542	29.0445	97.5496
-5.508	29.0445	96.4357
-5.473	29.0445	95.3208
-5.437	29.0445	94.2206
-5.402	29.0445	93.1214
-5.367	29.0445	92.0218
-5.332	29.0445	90.9226
-5.297	29.0445	89.8224
-5.262	29.0448	88.7232
-5.227	29.0448	87.624
-5.193	29.0448	86.5247
-5.157	29.0448	85.4245
-5.123	29.0448	84.3252
-5.087	29.0448	83.226
-5.052	29.0448	82.1267
-5.017	29.0448	81.0274
-4.982	29.0448	79.9272
-4.947	29.0448	78.8659
-4.912	29.0448	77.823
-4.877	29.0448	76.7792
-4.842	29.0448	75.7363
-4.807	29.0448	74.6934
-4.773	29.0448	73.6496
-4.738	29.045	72.6067
-4.702	29.045	71.5639
-4.667	29.045	70.52
-4.632	29.045	69.4771
-4.597	29.045	68.4343
-4.562	29.045	67.3904
-4.527	29.045	66.3475
-4.492	29.045	65.3037
-4.457	29.045	64.3351
-4.423	29.045	63.3797
-4.387	29.045	62.4242
-4.353	29.045	61.4678
-4.318	29.045	60.5124
-4.282	29.045	59.557
-4.247	29.045	58.6016
-4.212	29.0452	57.6462
-4.177	29.0452	56.6907
-4.142	29.0452	55.7344
-4.107	29.0452	54.779
-4.072	29.0452	53.8235
-4.038	29.0452	52.9238
-4.003	29.0452	52.0636
-3.967	29.0452	51.2034
-3.932	29.0452	50.3422
-3.898	29.0452	49.482
-3.863	29.0452	48.6218
-3.827	29.0452	47.7616
-3.792	29.0452	46.9004
-3.757	29.0452	46.0402
-3.722	29.0452	45.18
-3.688	29.0455	44.3198
-3.653	29.0455	43.5293
-3.617	29.0455	42.7601
-3.582	29.0455	41.9909
-3.547	29.0455	41.2217
-3.512	29.0455	40.4515
-3.477	29.0455	39.6823
-3.442	29.0455	38.913
-3.407	29.0455	38.1438
-3.372	29.0455	37.3746
-3.338	29.0455	36.6236
-3.303	29.0447	35.9371
-3.267	29.0447	35.2498
-3.232	29.0447	34.5624
-3.197	29.0447	33.876
-3.163	29.0447	33.1886
-3.127	29.0447	32.5012
-3.092	29.0447	31.8147
-3.057	29.0447	31.1273
-3.022	29.0437	30.4985
-2.988	29.0437	29.8837
-2.953	29.0437	29.2689
-2.918	29.0429	28.6542
-2.882	29.0427	28.0384
-2.847	29.0419	27.4237
-2.812	29.0419	26.809
-2.777	29.0409	26.2174
-2.742	29.0399	25.6642
-2.707	29.0389	25.1119
-2.672	29.0379	24.5587
-2.637	29.0369	24.0055
-2.602	29.0359	23.4522
-2.568	29.0349	22.899
-2.532	29.0321	22.3901
-2.497	29.0299	21.8893
-2.462	29.0271	21.3885
-2.427	29.0249	20.8886
-2.392	29.0221	20.3878
-2.357	29.0191	19.889
-2.322	29.0141	19.4335
-2.288	29.0089	18.9771
-2.253	29.0039	18.5206
-2.218	28.9979	18.0651
-2.182	28.9929	17.6086
-2.147	28.9837	17.1874
-2.112	28.9737	16.7682
-2.077	28.9637	16.3499
-2.042	28.9545	15.9308
-2.007	28.9415	15.5256
-1.972	28.9252	15.1386
-1.937	28.909	14.7506
-1.903	28.8928	14.3626
-1.868	28.8731	13.9876
-1.832	28.8479	13.6268
-1.797	28.8234	13.265
-1.762	28.7979	12.9041
-1.727	28.7633	12.5634
-1.692	28.7273	12.2247
-1.657	28.6917	11.886
-1.622	28.6455	11.5624
-1.587	28.5974	11.2428
-1.553	28.5472	10.9242
-1.518	28.4846	10.6197
-1.483	28.4223	10.3152
-1.447	28.3484	10.0198
-1.413	28.2704	9.72866
-1.377	28.1831	9.44427
-1.342	28.0896	9.1645
-1.307	27.9838	8.89168
-1.272	27.8729	8.62217
-1.237	27.7472	8.3604
-1.202	27.6123	8.10295
-1.168	27.4662	7.85023
-1.133	27.3076	7.60273
-1.097	27.1356	7.36026
-1.062	26.9491	7.12281
-1.027	26.7492	6.88988
-0.992	26.5335	6.66158
-0.958	26.3017	6.43779
-0.922	26.0531	6.21843
-0.887	25.7871	6.00348
-0.852	25.5034	5.79265
-0.818	25.2015	5.58584
-0.783	24.8809	5.38305
-0.747	24.5406	5.18426
-0.712	24.1819	4.98911
-0.677	23.8037	4.79756
-0.642	23.405	4.60972
-0.607	22.9877	4.4253
-0.572	22.5511	4.24429
-0.538	22.0953	4.06639
-0.502	21.622	3.8917
-0.468	21.1315	3.72013
-0.433	20.6243	3.55146
-0.397	20.1038	3.38551
-0.362	19.5685	3.22236
-0.327	19.0223	3.06182
-0.292	18.4659	2.90379
-0.258	17.9036	2.74807
-0.222	17.3361	2.59475
-0.187	16.7664	2.44363
-0.152	16.1976	2.29453
-0.117	15.6279	2.14742
-0.083	15.0589	2.00212
-0.048	14.4894	1.85863
-0.012	13.9204	1.71683
0.023	13.6137	1.63156
0.058	13.4537	1.57895
0.093	13.2958	1.52813
0.128	13.1398	1.47922
0.163	12.9848	1.43191
0.198	12.8311	1.3864
0.233	12.6791	1.34239
0.267	12.5291	1.30008
0.303	12.3796	1.25908
0.338	12.2329	1.21967
0.373	12.0871	1.18157
0.408	11.9424	1.14476
0.443	11.7996	1.10926
0.478	11.6581	1.07505
0.513	11.5176	1.04204
0.548	11.3791	1.01004
0.583	11.2426	0.979226
0.617	11.1068	0.949448
0.652	10.9725	0.920709
0.687	10.8393	0.89292
0.723	10.7077	0.866059
0.758	10.5775	0.840127
0.793	10.4492	0.815085
0.828	10.3217	0.790861
0.863	10.1956	0.767427
0.898	10.0711	0.744792
0.933	9.94772	0.722925
0.967	9.82551	0.701767
1.002	9.70483	0.681288
1.037	9.5855	0.661508
1.072	9.46732	0.642347
1.108	9.35054	0.623854
1.143	9.23501	0.605941
1.178	9.12072	0.588605
1.213	9.00765	0.571819
1.248	8.89581	0.555552
1.283	8.78506	0.539752
1.318	8.67597	0.524602
1.352	8.56792	0.509881
1.387	8.46076	0.495508
1.423	8.35526	0.481754
1.458	8.25067	0.468338
1.492	8.14721	0.455322
1.528	8.0452	0.442784
1.563	7.94406	0.430525
1.598	7.84429	0.418745
1.633	7.74552	0.407263
1.668	7.6478	0.396111
1.702	7.5516	0.385406
1.737	7.4554	0.374712
1.772	7.36197	0.364805
1.808	7.26853	0.354889
1.843	7.17622	0.345261
1.878	7.08576	0.336141
1.913	6.99528	0.327012
1.947	6.90633	0.318251
1.983	6.81904	0.309908
2.018	6.73185	0.301566
2.053	6.64547	0.293433
2.087	6.56165	0.285868
2.122	6.47774	0.278302
2.158	6.39389	0.270737
2.193	6.31286	0.26376
2.228	6.2326	0.256951
2.263	6.15237	0.250143
2.298	6.07213	0.243335
2.333	5.99547	0.237233
2.367	5.9191	0.231162
2.402	5.84266	0.22509
2.437	5.76619	0.219029
2.472	5.69279	0.213485
2.508	5.62044	0.20813
2.543	5.54799	0.202766
2.578	5.47562	0.197411
2.613	5.40376	0.192136
2.648	5.33558	0.187458
2.683	5.26742	0.18277
2.718	5.19924	0.178092
2.753	5.13108	0.173404
2.787	5.06319	0.168766
2.822	4.99943	0.164715
2.858	4.93566	0.160674
2.893	4.87189	0.156623
2.928	4.80812	0.152581
2.963	4.74435	0.14853
2.998	4.68293	0.144787
3.033	4.62365	0.141333
3.068	4.56447	0.137878
3.102	4.50529	0.134424
3.137	4.44604	0.13097
3.172	4.38686	0.127515
3.208	4.32955	0.12428
3.242	4.27507	0.121372
3.277	4.2205	0.118464
3.313	4.16602	0.115547
3.348	4.11146	0.112639
3.383	4.05699	0.109722
3.418	4.00243	0.106814
3.453	3.95141	0.104264
3.488	3.90166	0.101843
3.522	3.85189	0.0994228
3.557	3.80214	0.0969994
3.593	3.75237	0.0945797
3.628	3.70262	0.0921601
3.663	3.65293	0.0897396
3.697	3.60503	0.0874908
3.733	3.56007	0.0855094
3.768	3.51519	0.083528
3.803	3.47023	0.0815475
3.838	3.42527	0.0795661
3.872	3.38032	0.0775846
3.907	3.33544	0.0756032
3.943	3.29048	0.0736227
3.977	3.24717	0.0717724
4.013	3.20708	0.0701763
4.048	3.16691	0.0685802
4.083	3.12677	0.0669851
4.118	3.0866	0.0653891
4.153	3.04654	0.0637939
4.188	3.00637	0.0621979
4.222	2.96623	0.0606027
4.258	2.92606	0.0590067
4.293	2.88834	0.0575803
4.328	2.85297	0.0563178
4.363	2.81752	0.0550553
4.398	2.78214	0.0537927
4.433	2.74677	0.0525302
4.468	2.71132	0.0512677
4.503	2.67594	0.0500052
4.538	2.64049	0.0487417
4.572	2.60512	0.0474792
4.607	2.56972	0.0462167
4.642	2.53804	0.0451854
4.678	2.50718	0.0442057
4.713	2.47639	0.043226
4.748	2.44551	0.0422463
4.783	2.41473	0.0412656
4.818	2.38394	0.0402859
4.852	2.35308	0.0393062
4.888	2.32228	0.0383265
4.923	2.29142	0.0373468
4.957	2.26064	0.0363661
4.992	2.23058	0.0354301
5.028	2.20416	0.0346855
5.063	2.17767	0.0339409
5.098	2.15128	0.0331963
5.133	2.12479	0.0324517
5.168	2.09837	0.0317071
5.203	2.07196	0.0309625
5.238	2.04547	0.0302179
5.273	2.01905	0.0294733
5.307	1.99256	0.0287287
5.342	1.96615	0.0279841
5.378	1.93968	0.0272404
5.413	1.91539	0.026595
5.448	1.89306	0.0260427
5.483	1.87072	0.0254895
5.518	1.84837	0.0249372
5.553	1.82605	0.024384
5.588	1.80363	0.0238317
5.623	1.7813	0.0232785
5.657	1.75896	0.0227262
5.692	1.73664	0.022173
5.727	1.71429	0.0216207
5.763	1.69194	0.0210674
5.798	1.66962	0.0205142
5.833	1.64728	0.0199619
5.868	1.62768	0.0195197
5.903	1.6091	0.019119
5.938	1.59052	0.0187184
5.973	1.57194	0.0183188
6.008	1.55337	0.0179181
6.042	1.53477	0.0175175
6.077	1.51619	0.0171178
6.113	1.49761	0.0167172
6.148	1.47904	0.0163166
6.182	1.46054	0.0159169
6.218	1.44196	0.0155163
6.253	1.42338	0.0151157
6.288	1.40478	0.014715
6.323	1.3862	0.0143154
6.358	1.37007	0.0140019
6.392	1.35482	0.0137162
6.427	1.33949	0.0134304
6.463	1.32423	0.0131447
6.498	1.30898	0.0128599
6.533	1.29365	0.0125742
6.568	1.27839	0.0122885
6.602	1.26306	0.0120028
6.638	1.24781	0.011718
6.673	1.23245	0.0114323
6.708	1.2172	0.0111465
6.742	1.20187	0.0108608
6.777	1.18661	0.010576
6.812	1.17128	0.0102903
6.848	1.15735	0.0100452
6.883	1.14474	0.00984217
6.918	1.13221	0.00963889
6.953	1.1196	0.00943552
6.988	1.10705	0.00923215
7.023	1.09444	0.00902888
7.057	1.08183	0.00882551
7.092	1.06929	0.00862214
7.127	1.05668	0.00841886
7.162	1.04415	0.00821549
7.198	1.03153	0.00801212
7.233	1.01892	0.00780884
7.268	1.00639	0.00760547
7.303	0.993774	0.0074021
7.337	0.981747	0.00721258
7.373	0.971361	0.00706749
7.408	0.960993	0.0069224
7.443	0.950622	0.0067773
7.477	0.940246	0.00663221
7.512	0.929875	0.00648712
7.548	0.919504	0.00634202
7.583	0.909128	0.00619693
7.618	0.898757	0.00605184
7.653	0.888388	0.00590675
7.688	0.87801	0.00576165
7.723	0.867639	0.00561656
7.758	0.85727	0.00547147
7.793	0.846892	0.00532638
7.827	0.836521	0.00518128
7.862	0.827907	0.00507664
7.898	0.819333	0.00497298
7.933	0.810757	0.00486933
7.968	0.802183	0.00476567
8.003	0.793607	0.00466202
8.038	0.785025	0.00455836
8.073	0.776449	0.0044547
8.108	0.767875	0.00435105
8.143	0.759301	0.00424739
8.177	0.750724	0.00414374
8.212	0.742151	0.00403998
8.247	0.733574	0.00393633
8.283	0.725	0.00383267
8.318	0.716426	0.00372902
8.353	0.7089	0.00364661
8.388	0.701784	0.00357251
8.423	0.694668	0.00349841
8.458	0.687551	0.00342421
8.493	0.680437	0.00335011
8.527	0.673321	0.00327601
8.562	0.666205	0.00320191
8.597	0.659089	0.00312781
8.633	0.651975	0.0030537
8.668	0.644858	0.0029796
8.703	0.63775	0.0029054
8.738	0.630634	0.0028313
8.773	0.623517	0.0027572
8.808	0.616403	0.0026831
8.843	0.609825	0.00261868
8.878	0.603894	0.00256562
8.912	0.597963	0.00251266
8.947	0.592032	0.0024596
8.983	0.586101	0.00240665
9.018	0.580171	0.00235359
9.053	0.57424	0.00230063
9.087	0.568309	0.00224757
9.123	0.562378	0.00219461
9.158	0.556447	0.00214156
9.193	0.550517	0.0020886
9.228	0.544586	0.00203554
9.262	0.538653	0.00198258
9.297	0.532722	0.00192952
9.332	0.526981	0.00187953
9.367	0.522003	0.00184167
9.403	0.517033	0.00180373
9.438	0.512056	0.00176577
9.473	0.507086	0.00172792
9.508	0.502108	0.00168997
9.542	0.49713	0.00165212
9.578	0.49216	0.00161417
9.612	0.487183	0.00157622
9.648	0.482205	0.00153837
9.682	0.477235	0.00150042
9.718	0.472257	0.00146247
9.753	0.46728	0.00142462
9.788	0.46231	0.00138667
9.823	0.457332	0.00134882
9.858	0.453083	0.00132103
9.893	0.448876	0.00129394
9.928	0.444667	0.00126685
9.962	0.44046	0.00123975
9.997	0.436253	0.00121256
10.032	0.432052	0.00118547
10.068	0.427845	0.00115837
10.103	0.423638	0.00113128
10.138	0.419429	0.00110419
10.173	0.415222	0.00107709
10.208	0.411013	0.00105
10.242	0.406814	0.00102281
10.278	0.402607	0.000995714
10.313	0.398398	0.00096864
10.348	0.394604	0.000946795
10.382	0.391016	0.000927425
10.417	0.38742	0.000908055
10.453	0.383829	0.000888685
10.488	0.380233	0.000869315
10.523	0.376637	0.000849936
10.558	0.373047	0.000830567
10.593	0.369451	0.000811197
10.628	0.36586	0.000791827
10.663	0.362264	0.000772457
10.697	0.358668	0.000753078
10.732	0.355078	0.000733709
10.767	0.351482	0.000714339
10.803	0.347894	0.000694969
10.837	0.344503	0.000677936
10.873	0.341403	0.000664098
10.908	0.338294	0.000650269
10.943	0.335194	0.000636431
10.978	0.332091	0.000622602
11.013	0.328983	0.000608764
11.047	0.325882	0.000594935
11.082	0.322779	0.000581096
11.117	0.319679	0.000567268
11.153	0.31657	0.000553429
11.188	0.313468	0.000539601
11.223	0.310367	0.000525762
11.258	0.307266	0.000511933
11.293	0.304158	0.000498095
11.328	0.301125	0.000484907
11.363	0.298435	0.00047504
11.398	0.295742	0.000465173
11.432	0.293044	0.000455296
11.467	0.290351	0.000445429
11.502	0.28766	0.000435562
11.538	0.284967	0.000425685
11.572	0.282277	0.000415817
11.608	0.279586	0.00040595
11.643	0.276886	0.000396083
11.678	0.274195	0.000386206
11.713	0.271502	0.000376339
11.748	0.268812	0.000366472
11.782	0.266121	0.000356595
11.817	0.263428	0.000346728
11.852	0.261048	0.000339422
11.888	0.258715	0.000332381
11.923	0.256372	0.000325351
11.958	0.254032	0.000318311
11.992	0.251697	0.00031128
12.028	0.249356	0.00030424
12.063	0.247013	0.000297209
12.098	0.24467	0.000290169
12.133	0.242337	0.000283139
12.167	0.239995	0.000276099
12.202	0.237654	0.000269068
12.238	0.235319	0.000262028
12.273	0.232978	0.000254997
12.308	0.230636	0.000247957
12.343	0.228493	0.000242226
12.378	0.226458	0.000237224
12.413	0.224422	0.000232211
12.447	0.222387	0.000227199
12.483	0.220352	0.000222197
12.517	0.218319	0.000217184
12.552	0.216284	0.000212172
12.587	0.214249	0.00020717
12.623	0.212214	0.000202158
12.658	0.210179	0.000197145
12.693	0.208146	0.000192142
12.727	0.206111	0.000187131
12.762	0.204076	0.000182118
12.798	0.202041	0.000177116
12.833	0.200106	0.000172664
12.867	0.198338	0.000169098
12.902	0.196561	0.000165533
12.937	0.194793	0.000161976
12.973	0.193018	0.000158411
13.008	0.191249	0.000154845
13.043	0.189473	0.000151289
13.078	0.187706	0.000147723
13.113	0.185936	0.000144157
13.148	0.184161	0.000140601
13.183	0.182391	0.000137035
13.217	0.180616	0.000133469
13.252	0.178849	0.000129913
13.287	0.177071	0.000126348
13.323	0.175334	0.000122919
13.358	0.173784	0.000120386
13.393	0.172245	0.000117853
13.428	0.170703	0.00011532
13.462	0.169155	0.000112796
13.498	0.167613	0.000110263
13.533	0.166071	0.00010773
13.568	0.164524	0.000105207
13.602	0.162982	0.000102673
13.637	0.161435	0.00010014
13.673	0.159893	9.7612e-05
13.708	0.158353	9.50808e-05
13.742	0.156803	9.25506e-05
13.777	0.155263	9.00203e-05
13.812	0.153721	8.74901e-05
13.848	0.152349	8.55968e-05
13.883	0.150997	8.38019e-05
13.918	0.149653	8.20069e-05
13.952	0.148309	8.02119e-05
13.987	0.146957	7.8417e-05
14.023	0.145613	7.6622e-05
14.058	0.144271	7.48261e-05
14.093	0.142919	7.30311e-05
14.128	0.141574	7.12362e-05
14.163	0.14023	6.94412e-05
14.198	0.138878	6.76462e-05
14.233	0.137534	6.58513e-05
14.268	0.13619	6.40563e-05
14.302	0.13484	6.22613e-05
14.337	0.133601	6.07838e-05
14.372	0.132427	5.95125e-05
14.408	0.13125	5.82402e-05
14.443	0.130074	5.69689e-05
14.477	0.128897	5.56967e-05
14.512	0.127723	5.44254e-05
14.548	0.126546	5.31531e-05
14.583	0.12537	5.18819e-05
14.618	0.124193	5.06096e-05
14.652	0.123027	4.93383e-05
14.687	0.12185	4.8066e-05
14.723	0.120674	4.67948e-05
14.758	0.119497	4.55225e-05
14.793	0.118322	4.42512e-05
14.828	0.117195	4.31086e-05
14.863	0.116174	4.22095e-05
14.898	0.115146	4.13094e-05
14.933	0.114117	4.04094e-05
14.968	0.113096	3.95093e-05
15.003	0.112067	3.86102e-05
15.037	0.111038	3.77101e-05
15.072	0.110017	3.68101e-05
15.108	0.108989	3.5911e-05
15.143	0.10796	3.50109e-05
15.178	0.106931	3.41108e-05
15.212	0.10591	3.32108e-05
15.248	0.104882	3.23117e-05
15.283	0.103853	3.14116e-05
15.318	0.102842	3.05351e-05
15.352	0.101941	2.9899e-05
15.387	0.101048	2.9264e-05
15.423	0.100146	2.8628e-05
15.458	0.099253	2.79919e-05
15.493	0.0983596	2.73559e-05
15.528	0.0974584	2.67208e-05
15.563	0.096565	2.60848e-05
15.598	0.0956639	2.54488e-05
15.633	0.0947705	2.48127e-05
15.668	0.0938717	2.41767e-05
15.703	0.0929744	2.35417e-05
15.737	0.0920779	2.29057e-05
15.773	0.0911806	2.22696e-05
15.807	0.0902841	2.16336e-05
15.843	0.0894803	2.11535e-05
15.878	0.0886961	2.07049e-05
15.913	0.0879118	2.02562e-05
15.948	0.0871273	1.98076e-05
15.983	0.0863431	1.9359e-05
16.018	0.0855589	1.89103e-05
16.053	0.0847746	1.84617e-05
16.087	0.0839904	1.8013e-05
16.122	0.0832059	1.75644e-05
16.157	0.0824216	1.71158e-05
16.193	0.0816382	1.66671e-05
16.227	0.0808539	1.62185e-05
16.262	0.0800697	1.57698e-05
16.298	0.0792854	1.53212e-05
16.333	0.0785566	1.49481e-05
16.368	0.0778706	1.46318e-05
16.403	0.0771844	1.43155e-05
16.438	0.0764984	1.39993e-05
16.473	0.0758132	1.3684e-05
16.508	0.075127	1.33677e-05
16.543	0.074441	1.30515e-05
16.578	0.073755	1.27352e-05
16.613	0.0730688	1.2419e-05
16.648	0.0723828	1.21027e-05
16.683	0.0716968	1.17865e-05
16.718	0.0710106	1.14702e-05
16.753	0.0703246	1.11539e-05
16.788	0.0696383	1.08377e-05
16.822	0.0689787	1.05508e-05
16.857	0.0683787	1.03287e-05
16.892	0.0677782	1.01065e-05
16.928	0.0671775	9.88336e-06
16.962	0.0665777	9.66119e-06
16.997	0.065977	9.43864e-06
17.033	0.0653765	9.21618e-06
17.068	0.0647765	8.99363e-06
17.102	0.064176	8.77117e-06
17.137	0.0635753	8.54872e-06
17.172	0.0629753	8.32616e-06
17.208	0.0623748	8.10371e-06
17.242	0.0617741	7.88116e-06
17.278	0.0611744	7.6587e-06
17.313	0.0605776	7.43967e-06
17.348	0.0600522	7.28325e-06
17.383	0.0595261	7.12692e-06
17.418	0.0590009	6.9705e-06
17.453	0.0584749	6.81417e-06
17.488	0.0579496	6.65775e-06
17.523	0.0574236	6.50142e-06
17.557	0.0568984	6.345e-06
17.592	0.0563731	6.18867e-06
17.627	0.0558469	6.03225e-06
17.663	0.0553216	5.87592e-06
17.697	0.0547956	5.7195e-06
17.733	0.0542703	5.56317e-06
17.768	0.0537451	5.40675e-06
17.803	0.0532191	5.25033e-06
17.837	0.052745	5.13091e-06
17.872	0.0522855	5.0212e-06
17.908	0.0518249	4.91139e-06
17.943	0.0513644	4.80168e-06
17.977	0.0509041	4.69187e-06
18.012	0.0504436	4.58215e-06
18.047	0.0499838	4.47234e-06
18.083	0.0495235	4.36263e-06
18.118	0.0490629	4.25282e-06
18.153	0.0486026	4.1431e-06
18.188	0.0481421	4.03329e-06
18.223	0.0476823	3.92358e-06
18.258	0.047222	3.81377e-06
18.292	0.0467615	3.70405e-06
18.327	0.0463318	3.61177e-06
18.363	0.0459282	3.53484e-06
18.398	0.0455254	3.45792e-06
18.433	0.045122	3.3809e-06
18.468	0.0447192	3.30398e-06
18.503	0.0443156	3.22705e-06
18.538	0.0439128	3.15013e-06
18.572	0.0435092	3.07311e-06
18.607	0.0431066	2.99619e-06
18.642	0.042703	2.91926e-06
18.677	0.0423002	2.84234e-06
18.712	0.0418966	2.76532e-06
18.747	0.041493	2.6884e-06
18.783	0.0410904	2.61148e-06
18.818	0.0407012	2.54081e-06
18.853	0.0403475	2.48698e-06
18.888	0.0399939	2.43315e-06
18.922	0.0396412	2.37922e-06
18.958	0.0392876	2.32538e-06
18.992	0.0389349	2.27145e-06
19.027	0.0385812	2.21762e-06
19.062	0.0382276	2.16369e-06
19.098	0.0378749	2.10986e-06
19.133	0.0375213	2.05602e-06
19.168	0.0371684	2.00209e-06
19.203	0.036815	1.94826e-06
19.238	0.0364613	1.89433e-06
19.273	0.0361087	1.8405e-06
19.308	0.0357558	1.78686e-06
19.342	0.0354463	1.74916e-06
19.377	0.0351369	1.71156e-06
19.412	0.0348274	1.67387e-06
19.447	0.0345179	1.63617e-06
19.483	0.0342084	1.59847e-06
19.518	0.0338987	1.56087e-06
19.553	0.0335885	1.52318e-06
19.587	0.033279	1.48548e-06
19.622	0.0329695	1.44778e-06
19.658	0.03266	1.41009e-06
19.693	0.0323505	1.37249e-06
19.727	0.0320408	1.33479e-06
19.762	0.0317314	1.29709e-06
19.798	0.0314219	1.2594e-06
19.833	0.0311413	1.2304e-06
19.868	0.0308699	1.20404e-06
19.903	0.0305986	1.17768e-06
19.938	0.0303276	1.15142e-06
19.973	0.0300562	1.12507e-06
20.008	0.0297849	1.09881e-06
20.042	0.0295129	1.07245e-06
20.077	0.0292418	1.04619e-06
20.112	0.0289705	1.01983e-06
20.147	0.0286992	9.9357e-07
20.183	0.0284281	9.67214e-07
20.218	0.0281568	9.40905e-07
20.253	0.0278855	9.14586e-07
20.288	0.0276144	8.88268e-07
20.322	0.0273594	8.65906e-07
20.358	0.0271217	8.47551e-07
20.393	0.0268838	8.29187e-07
20.427	0.0266461	8.10831e-07
20.462	0.0264082	7.92476e-07
20.497	0.0261705	7.74111e-07
20.533	0.0259326	7.55756e-07
20.568	0.0256949	7.37391e-07
20.603	0.025457	7.19036e-07
20.638	0.0252186	7.00681e-07
20.673	0.0249807	6.82316e-07
20.708	0.024743	6.63961e-07
20.743	0.0245051	6.45606e-07
20.777	0.0242674	6.27241e-07
20.812	0.0240363	6.10204e-07
20.847	0.023828	5.97407e-07
20.883	0.0236197	5.84609e-07
20.918	0.0234114	5.71821e-07
20.953	0.0232024	5.59023e-07
20.988	0.0229941	5.46225e-07
21.023	0.0227858	5.33437e-07
21.058	0.0225775	5.20639e-07
21.093	0.0223685	5.07842e-07
21.128	0.0221602	4.95044e-07
21.162	0.0219519	4.82256e-07
21.197	0.0217428	4.69458e-07
21.233	0.0215346	4.5666e-07
21.268	0.0213263	4.43863e-07
21.303	0.021118	4.31075e-07
21.337	0.0209346	4.22074e-07
21.372	0.0207514	4.13172e-07
21.407	0.0205687	4.0426e-07
21.443	0.0203861	3.95348e-07
21.477	0.0202034	3.86445e-07
21.512	0.0200202	3.77533e-07
21.547	0.0198376	3.68621e-07
21.582	0.0196549	3.59719e-07
21.618	0.0194725	3.50806e-07
21.653	0.0192891	3.41894e-07
21.688	0.0191064	3.32992e-07
21.723	0.0189238	3.2408e-07
21.758	0.0187413	3.15177e-07
21.793	0.0185579	3.06265e-07
21.828	0.0183913	2.99305e-07
21.862	0.0182316	2.93106e-07
21.897	0.018071	2.86907e-07
21.932	0.0179112	2.80707e-07
21.968	0.0177504	2.74518e-07
22.003	0.0175906	2.68318e-07
22.038	0.01743	2.62119e-07
22.072	0.0172702	2.5592e-07
22.107	0.0171094	2.49721e-07
22.143	0.0169489	2.43532e-07
22.178	0.0167891	2.37332e-07
22.212	0.0166285	2.31133e-07
22.247	0.0164685	2.24934e-07
22.282	0.0163079	2.18735e-07
22.318	0.0161567	2.13413e-07
22.353	0.0160167	2.09097e-07
22.388	0.015876	2.0479e-07
22.423	0.0157353	2.00483e-07
22.458	0.0155951	1.96177e-07
22.493	0.0154544	1.9187e-07
22.528	0.0153137	1.87563e-07
22.563	0.0151738	1.83256e-07
22.597	0.0150331	1.78949e-07
22.632	0.0148921	1.74633e-07
22.667	0.0147522	1.70326e-07
22.703	0.0146115	1.6602e-07
22.738	0.0144708	1.61713e-07
22.773	0.0143308	1.57406e-07
22.807	0.0141937	1.53363e-07
22.843	0.01407	1.50372e-07
22.878	0.0139471	1.47372e-07
22.913	0.0138234	1.44382e-07
22.947	0.0137005	1.41392e-07
22.982	0.0135776	1.38392e-07
23.018	0.0134539	1.35401e-07
23.053	0.013331	1.32411e-07
23.088	0.0132081	1.29421e-07
23.123	0.0130844	1.26421e-07
23.158	0.0129615	1.2343e-07
23.193	0.0128385	1.2044e-07
23.228	0.0127149	1.1745e-07
23.263	0.012592	1.1445e-07
23.297	0.0124683	1.11459e-07
23.332	0.0123595	1.09327e-07
23.367	0.0122517	1.07253e-07
23.403	0.0121439	1.05169e-07
23.438	0.0120353	1.03095e-07
23.473	0.0119276	1.01012e-07
23.508	0.0118197	9.89375e-08
23.543	0.0117119	9.68558e-08
23.578	0.0116034	9.4777e-08
23.613	0.0114956	9.26991e-08
23.648	0.0113878	9.06203e-08
23.682	0.01128	8.85415e-08
23.717	0.0111714	8.64627e-08
23.752	0.0110636	8.43838e-08
23.788	0.0109558	8.23059e-08
23.822	0.0108566	8.06598e-08
23.857	0.010762	7.92162e-08
23.893	0.0106674	7.77717e-08
23.928	0.0105728	7.63282e-08
23.963	0.0104774	7.48846e-08
23.998	0.0103828	7.34401e-08
24.032	0.0102882	7.19966e-08
24.068	0.0101936	7.0553e-08
24.102	0.010099	6.91085e-08
24.138	0.0100044	6.7665e-08
24.173	0.00990983	6.62215e-08
24.208	0.00981522	6.4777e-08
24.243	0.00971986	6.33335e-08
24.278	0.00962526	6.18899e-08
24.313	0.0095354	6.06324e-08
24.348	0.00945294	5.9632e-08
24.382	0.00936968	5.86306e-08
24.417	0.00928643	5.76291e-08
24.452	0.00920397	5.66287e-08
24.488	0.00912056	5.56273e-08
24.523	0.00903753	5.46259e-08
24.557	0.00895453	5.36255e-08
24.593	0.00887151	5.26241e-08
24.628	0.00878841	5.16227e-08
24.663	0.00870539	5.06213e-08
24.697	0.00862238	4.96208e-08
24.732	0.00853936	4.86195e-08
24.768	0.00845634	4.76181e-08
24.803	0.00837502	4.66673e-08
24.838	0.00830221	4.59725e-08
24.873	0.00822943	4.52778e-08
24.908	0.00815664	4.4584e-08
24.943	0.00808385	4.38892e-08
24.978	0.00801107	4.31945e-08
25.01	0.00793826	4.24997e-08
25.05	0.00786547	4.18059e-08
25.08	0.00779268	4.11112e-08
25.12	0.0077199	4.04164e-08
25.15	0.00764711	3.97217e-08
25.19	0.00757432	3.90279e-08
25.22	0.00750151	3.83332e-08
25.26	0.00742873	3.76384e-08
25.29	0.00735594	3.69437e-08
25.33	0.00729128	3.64406e-08
25.36	0.00722748	3.59571e-08
25.4	0.00716368	3.54745e-08
25.43	0.00709987	3.49909e-08
25.47	0.00703607	3.45074e-08
25.5	0.00697226	3.40238e-08
25.54	0.00690838	3.35412e-08
25.57	0.00684458	3.30577e-08
25.61	0.00678077	3.25741e-08
25.64	0.00671695	3.20915e-08
25.68	0.00665314	3.1608e-08
25.71	0.00658934	3.11244e-08
25.75	0.00652554	3.06409e-08
25.78	0.00646173	3.01583e-08
25.82	0.00640298	2.97691e-08
25.85	0.00634711	2.94315e-08
25.89	0.00629116	2.90939e-08
25.92	0.0062352	2.87563e-08
25.96	0.00617933	2.84187e-08
25.99	0.00612338	2.8081e-08
26.03	0.0060674	2.77434e-08
26.06	0.00601145	2.74058e-08
26.1	0.00595557	2.70682e-08
26.13	0.00589962	2.67306e-08
26.17	0.00584367	2.6393e-08
26.2	0.00578771	2.60554e-08
26.24	0.00573184	2.57178e-08
26.27	0.00567589	2.53802e-08
26.31	0.00562263	2.50815e-08
26.34	0.00557357	2.48451e-08
26.38	0.00552454	2.46086e-08
26.41	0.00547556	2.43712e-08
26.45	0.0054265	2.41347e-08
26.48	0.00537745	2.38974e-08
26.52	0.00532847	2.36609e-08
26.55	0.00527941	2.34235e-08
26.59	0.00523036	2.3187e-08
26.62	0.0051814	2.29506e-08
26.66	0.00513235	2.27132e-08
26.69	0.00508329	2.24767e-08
26.73	0.00503431	2.22393e-08
26.76	0.00498526	2.20029e-08
26.8	0.00493696	2.17742e-08
26.83	0.00489402	2.16078e-08
26.87	0.00485103	2.14404e-08
26.9	0.00480809	2.1273e-08
26.94	0.0047651	2.11056e-08
26.97	0.00472217	2.09382e-08
27.01	0.00467918	2.07718e-08
27.04	0.00463616	2.06043e-08
27.08	0.00459325	2.0437e-08
27.11	0.00455024	2.02696e-08
27.15	0.00450733	2.01022e-08
27.18	0.00446431	1.99348e-08
27.22	0.00442132	1.97683e-08
27.25	0.00437839	1.96009e-08
27.29	0.0043354	1.94335e-08
27.32	0.00429702	1.93079e-08
27.36	0.00425939	1.91892e-08
27.39	0.00422169	1.90704e-08
27.43	0.00418407	1.89506e-08
27.46	0.00414644	1.88319e-08
27.5	0.00410874	1.8713e-08
27.53	0.00407109	1.85943e-08
27.57	0.00403339	1.84745e-08
27.6	0.00399577	1.83557e-08
27.64	0.00395814	1.82369e-08
27.67	0.00392044	1.81181e-08
27.71	0.00388282	1.79993e-08
27.74	0.00384511	1.78796e-08
27.78	0.00380747	1.77608e-08
27.81	0.00377264	1.76624e-08
27.85	0.00373965	1.75767e-08
27.88	0.00370666	1.7491e-08
27.92	0.00367366	1.74052e-08
27.95	0.0036406	1.73195e-08
27.99	0.00360761	1.72338e-08
28.02	0.00357464	1.7148e-08
28.06	0.00354165	1.70632e-08
28.09	0.00350866	1.69775e-08
28.13	0.00347567	1.68918e-08
28.16	0.00344268	1.6806e-08
28.2	0.00340961	1.67203e-08
28.23	0.00337662	1.66346e-08
28.27	0.00334363	1.65488e-08
28.3	0.00331205	1.64718e-08
28.34	0.00328311	1.64094e-08
28.37	0.0032542	1.6346e-08
28.41	0.00322529	1.62836e-08
28.44	0.00319638	1.62212e-08
28.48	0.00316747	1.61588e-08
28.51	0.00313854	1.60964e-08
28.55	0.00310963	1.6034e-08
28.58	0.00308072	1.59715e-08
28.62	0.00305181	1.59091e-08
28.65	0.0030229	1.58467e-08
28.69	0.00299396	1.57843e-08
28.72	0.00296505	1.57219e-08
28.76	0.00293614	1.56595e-08
28.79	0.00290751	1.5598e-08
28.83	0.0028822	1.55521e-08
28.86	0.00285687	1.55052e-08
28.9	0.00283156	1.54593e-08
28.93	0.00280618	1.54125e-08
28.97	0.00278085	1.53666e-08
29	0.00275554	1.53197e-08
29.04	0.00273021	1.52729e-08
29.07	0.00270482	1.5227e-08
29.11	0.00267952	1.51801e-08
29.14	0.00265419	1.51342e-08
29.18	0.0026288	1.50873e-08
29.21	0.00260349	1.50414e-08
29.25	0.00257816	1.49946e-08
29.28	0.00255285	1.49487e-08
29.32	0.00253012	1.49115e-08
29.35	0.00250786	1.48763e-08
29.39	0.00248568	1.48411e-08
29.42	0.00246349	1.48059e-08
29.46	0.00244131	1.47707e-08
29.49	0.00241913	1.47355e-08
29.53	0.00239687	1.47003e-08
29.56	0.00237469	1.46651e-08
29.6	0.00235251	1.46299e-08
29.63	0.00233032	1.45947e-08
29.67	0.00230814	1.45594e-08
29.7	0.00228588	1.45242e-08
29.74	0.00226372	1.4489e-08
29.77	0.00224154	1.44538e-08
29.81	0.00222092	1.44225e-08
29.84	0.00220149	1.43951e-08
29.88	0.002182	1.43677e-08
29.91	0.00216257	1.43402e-08
29.95	0.00214316	1.43128e-08
29.98	0.00212365	1.42853e-08
30.02	0.00210423	1.42579e-08
30.05	0.0020848	1.42305e-08
30.09	0.00206531	1.42031e-08
30.12	0.00204588	1.41756e-08
30.16	0.00202647	1.41482e-08
30.19	0.00200704	1.41207e-08
30.23	0.00198755	1.40933e-08
30.26	0.00196811	1.40659e-08
30.3	0.00194943	1.40404e-08
30.33	0.00193239	1.40188e-08
30.37	0.00191538	1.39962e-08
30.4	0.00189834	1.39746e-08
30.44	0.00188132	1.3953e-08
30.47	0.00186428	1.39304e-08
30.51	0.00184724	1.39088e-08
30.54	0.00183023	1.38872e-08
30.58	0.00181319	1.38646e-08
30.61	0.00179609	1.3843e-08
30.65	0.00177905	1.38214e-08
30.68	0.00176204	1.37989e-08
30.72	0.001745	1.37773e-08
30.75	0.00172796	1.37547e-08
30.79	0.00171104	1.37331e-08
30.82	0.00169612	1.37154e-08
30.86	0.00168127	1.36977e-08
30.89	0.00166635	1.3679e-08
30.93	0.00165143	1.36612e-08
30.96	0.00163651	1.36426e-08
31	0.00162159	1.36249e-08
31.03	0.00160667	1.36071e-08
31.07	0.00159174	1.35885e-08
31.1	0.00157682	1.35708e-08
31.14	0.0015619	1.3553e-08
31.17	0.00154698	1.35343e-08
31.21	0.00153206	1.35166e-08
31.24	0.00151714	1.34989e-08
31.28	0.00150222	1.34802e-08
31.31	0.00148877	1.34645e-08
31.35	0.00147568	1.34487e-08
31.38	0.00146259	1.34339e-08
31.42	0.00144958	1.34181e-08
31.45	0.00143649	1.34034e-08
31.49	0.00142341	1.33876e-08
31.52	0.00141032	1.33728e-08
31.56	0.00139731	1.3357e-08
31.59	0.00138423	1.33422e-08
31.63	0.00137114	1.33264e-08
31.66	0.00135813	1.33117e-08
31.7	0.00134504	1.32959e-08
31.73	0.00133196	1.32811e-08
31.77	0.00131887	1.32653e-08
31.8	0.00130669	1.32515e-08
31.84	0.00129524	1.32377e-08
31.87	0.0012838	1.32248e-08
31.91	0.00127235	1.3211e-08
31.94	0.00126091	1.31982e-08
31.98	0.00124946	1.31844e-08
32.01	0.00123802	1.31715e-08
32.05	0.00122657	1.31577e-08
32.08	0.00121513	1.31448e-08
32.12	0.00120368	1.3131e-08
32.15	0.00119223	1.31182e-08
32.19	0.00118087	1.31043e-08
32.22	0.00116942	1.30915e-08
32.26	0.00115797	1.30777e-08
32.29	0.0011469	1.30648e-08
32.33	0.00113691	1.3053e-08
32.36	0.00112684	1.30411e-08
32.4	0.00111684	1.30292e-08
32.43	0.00110677	1.30173e-08
32.47	0.00109678	1.30055e-08
32.5	0.00108679	1.29936e-08
32.54	0.00107672	1.29817e-08
32.57	0.00106673	1.29698e-08
32.61	0.00105674	1.2958e-08
32.64	0.00104667	1.29461e-08
32.68	0.00103668	1.29343e-08
32.71	0.00102668	1.29224e-08
32.75	0.00101662	1.29105e-08
32.78	0.00100663	1.28986e-08
32.82	0.000997827	1.28877e-08
32.85	0.000989106	1.28769e-08
32.89	0.000980307	1.28669e-08
32.92	0.000971509	1.2856e-08
32.96	0.000962785	1.28451e-08
32.99	0.000953986	1.28342e-08
33.03	0.000945265	1.28234e-08
33.06	0.000936466	1.28124e-08
33.1	0.000927666	1.28016e-08
33.13	0.000918944	1.27916e-08
33.17	0.000910146	1.27807e-08
33.2	0.000901347	1.27699e-08
33.24	0.000892626	1.27589e-08
33.27	0.000883817	1.27481e-08
33.31	0.00087587	1.27382e-08
33.34	0.000868192	1.27282e-08
33.38	0.000860507	1.27183e-08
33.41	0.00085283	1.27084e-08
33.45	0.000845144	1.26984e-08
33.48	0.000837467	1.26885e-08
33.52	0.000829787	1.26786e-08
33.55	0.000822102	1.26687e-08
33.59	0.000814425	1.26588e-08
33.62	0.00080674	1.26489e-08
33.66	0.000799062	1.2639e-08
33.69	0.000791385	1.2629e-08
33.73	0.0007837	1.26191e-08
33.76	0.000776022	1.26092e-08
33.8	0.000768817	1.25993e-08
33.83	0.000762093	1.25904e-08
33.87	0.00075537	1.25805e-08
33.9	0.000748644	1.25715e-08
33.94	0.000741921	1.25626e-08
33.97	0.000735195	1.25527e-08
34.01	0.000728471	1.25437e-08
34.04	0.000721748	1.25347e-08
34.08	0.000715022	1.25249e-08
34.11	0.000708299	1.25159e-08
34.15	0.000701573	1.2507e-08
34.18	0.000694857	1.24971e-08
34.22	0.000688134	1.24881e-08
34.25	0.000681408	1.24792e-08
34.29	0.000674884	1.24703e-08
34.32	0.000668994	1.24613e-08
34.36	0.000663109	1.24524e-08
34.39	0.000657226	1.24435e-08
34.43	0.000651336	1.24345e-08
34.46	0.000645453	1.24265e-08
34.5	0.000639571	1.24176e-08
34.53	0.00063368	1.24087e-08
34.57	0.000627798	1.23998e-08
34.6	0.000621915	1.23908e-08
34.64	0.000616025	1.23828e-08
34.67	0.000610142	1.23739e-08
34.71	0.000604252	1.2365e-08
34.74	0.000598369	1.2356e-08
34.78	0.000592484	1.23481e-08
34.81	0.000587316	1.23392e-08
34.85	0.000582168	1.23312e-08
34.88	0.000577018	1.23232e-08
34.92	0.000571867	1.23143e-08
34.95	0.000566709	1.23063e-08
34.99	0.000561559	1.22984e-08
35.02	0.000556408	1.22895e-08
35.06	0.000551258	1.22815e-08
35.09	0.000546108	1.22735e-08
35.13	0.000540957	1.22646e-08
35.16	0.000535807	1.22567e-08
35.2	0.000530657	1.22487e-08
35.23	0.000525498	1.22398e-08
35.27	0.000520348	1.22318e-08
35.3	0.000515657	1.22239e-08
35.34	0.000511156	1.22159e-08
35.37	0.000506647	1.2208e-08
35.41	0.000502138	1.22e-08
35.44	0.000497629	1.21921e-08
35.48	0.00049312	1.21841e-08
35.51	0.000488611	1.21762e-08
35.55	0.00048411	1.21682e-08
35.58	0.000479599	1.21603e-08
35.62	0.00047509	1.21523e-08
35.65	0.000470581	1.21453e-08
35.69	0.000466072	1.21374e-08
35.72	0.000461563	1.21294e-08
35.76	0.000457054	1.21215e-08
35.79	0.000452805	1.21135e-08
35.83	0.000448862	1.21056e-08
35.86	0.000444922	1.20986e-08
35.9	0.000440979	1.20907e-08
35.93	0.000437028	1.20837e-08
35.97	0.000433087	1.20758e-08
36	0.000429144	1.20678e-08
36.04	0.000425194	1.20608e-08
36.07	0.000421253	1.20529e-08
36.11	0.00041731	1.20459e-08
36.14	0.000413359	1.2038e-08
36.18	0.000409419	1.2031e-08
36.21	0.000405476	1.2023e-08
36.25	0.000401533	1.20151e-08
36.28	0.000397683	1.20081e-08
36.32	0.000394235	1.20012e-08
36.35	0.000390787	1.19932e-08
36.39	0.000387331	1.19863e-08
36.42	0.000383884	1.19793e-08
36.46	0.000380428	1.19714e-08
36.49	0.00037698	1.19644e-08
36.53	0.000373532	1.19574e-08
36.56	0.000370077	1.19504e-08
36.6	0.000366629	1.19425e-08
36.63	0.000363173	1.19355e-08
36.67	0.000359725	1.19286e-08
36.7	0.000356278	1.19216e-08
36.74	0.000352822	1.19137e-08
36.77	0.000349374	1.19067e-08
36.81	0.000346333	1.18997e-08
36.84	0.000343307	1.18928e-08
36.88	0.000340291	1.18858e-08
36.91	0.000337275	1.18788e-08
36.95	0.000334257	1.18719e-08
36.98	0.000331241	1.18649e-08
37.02	0.000328218	1.1858e-08
37.05	0.000325199	1.1851e-08
37.09	0.000322184	1.1844e-08
37.12	0.000319168	1.18371e-08
37.16	0.000316142	1.18301e-08
37.19	0.000313126	1.18231e-08
37.23	0.00031011	1.18162e-08
37.26	0.000307094	1.18092e-08
37.3	0.000304329	1.18023e-08
37.33	0.000301689	1.17963e-08
37.37	0.000299058	1.17893e-08
37.4	0.000296416	1.17824e-08
37.44	0.000293777	1.17764e-08
37.47	0.000291137	1.17694e-08
37.51	0.000288498	1.17625e-08
37.54	0.000285859	1.17555e-08
37.58	0.000283217	1.17495e-08
37.61	0.000280578	1.17426e-08
37.65	0.000277939	1.17356e-08
37.68	0.000275299	1.17296e-08
37.72	0.00027266	1.17227e-08
37.75	0.000270018	1.17157e-08
37.79	0.000267523	1.17097e-08
37.82	0.000265215	1.17028e-08
37.86	0.000262904	1.16968e-08
37.89	0.000260604	1.16898e-08
37.93	0.000258296	1.16838e-08
37.96	0.000255987	1.16769e-08
38	0.000253679	1.16709e-08
38.03	0.000251371	1.1664e-08
38.07	0.000249071	1.1658e-08
38.1	0.00024676	1.1651e-08
38.14	0.000244452	1.16451e-08
38.17	0.000242144	1.16381e-08
38.21	0.000239836	1.16321e-08
38.24	0.000237535	1.16261e-08
38.28	0.00023527	1.16192e-08
38.31	0.000233258	1.16132e-08
38.35	0.000231243	1.16072e-08
38.38	0.00022922	1.16003e-08
38.42	0.000227206	1.15943e-08
38.45	0.000225193	1.15883e-08
38.49	0.000223178	1.15824e-08
38.52	0.000221164	1.15764e-08
38.56	0.000219141	1.15694e-08
38.59	0.000217129	1.15635e-08
38.63	0.000215114	1.15575e-08
38.66	0.000213099	1.15515e-08
38.7	0.000211084	1.15446e-08
38.73	0.000209064	1.15386e-08
38.77	0.000207049	1.15326e-08
38.8	0.000205267	1.15267e-08
38.84	0.000203503	1.15207e-08
38.87	0.000201746	1.15147e-08
38.91	0.000199984	1.15087e-08
38.94	0.000198227	1.15028e-08
38.98	0.000196463	1.14968e-08
39.01	0.000194707	1.14908e-08
39.05	0.000192943	1.14849e-08
39.08	0.000191187	1.14789e-08
39.12	0.000189424	1.14729e-08
39.15	0.000187668	1.1467e-08
39.19	0.000185904	1.1461e-08
39.22	0.00018414	1.1455e-08
39.26	0.000182384	1.1449e-08
39.29	0.000180771	1.14431e-08
39.33	0.00017923	1.14381e-08
39.36	0.000177697	1.14321e-08
39.4	0.000176163	1.14262e-08
39.43	0.000174622	1.14202e-08
39.47	0.000173089	1.14152e-08
39.5	0.000171548	1.14092e-08
39.54	0.000170015	1.14033e-08
39.57	0.000168482	1.13973e-08
39.61	0.000166941	1.13923e-08
39.64	0.000165408	1.13863e-08
39.68	0.000163875	1.13804e-08
39.71	0.000162334	1.13744e-08
39.75	0.0001608	1.13684e-08
39.78	0.000159339	1.13634e-08
39.82	0.000158001	1.13575e-08
39.85	0.000156664	1.13525e-08
39.89	0.000155326	1.13465e-08
39.92	0.000153981	1.13415e-08
39.96	0.000152644	1.13356e-08
39.99	0.000151306	1.13306e-08
40.03	0.000149968	1.13246e-08
40.06	0.000148631	1.13187e-08
40.1	0.000147286	1.13137e-08
40.13	0.000145948	1.13077e-08
40.17	0.000144611	1.13027e-08
40.2	0.000143273	1.12968e-08
40.24	0.000141936	1.12918e-08
40.27	0.000140617	1.12858e-08
40.31	0.000139448	1.12808e-08
40.34	0.000138288	1.12759e-08
40.38	0.000137119	1.12699e-08
40.41	0.000135951	1.12649e-08
40.45	0.00013479	1.12599e-08
40.48	0.000133622	1.1254e-08
40.52	0.000132454	1.1249e-08
40.55	0.000131293	1.1244e-08
40.59	0.000130125	1.12381e-08
40.62	0.000128956	1.12331e-08
40.66	0.000127796	1.12281e-08
40.69	0.000126627	1.12221e-08
40.73	0.000125459	1.12171e-08
40.76	0.000124298	1.12112e-08
40.8	0.000123263	1.12062e-08
40.83	0.000122245	1.12012e-08
40.87	0.000121235	1.11963e-08
40.9	0.000120226	1.11913e-08
40.94	0.000119208	1.11863e-08
40.97	0.000118198	1.11813e-08
41.01	0.000117181	1.11763e-08
41.04	0.000116171	1.11704e-08
41.08	0.000115153	1.11654e-08
41.11	0.000114144	1.11604e-08
41.15	0.000113126	1.11554e-08
41.18	0.000112116	1.11505e-08
41.22	0.000111099	1.11455e-08
41.25	0.000110089	1.11405e-08
41.29	0.000109159	1.11355e-08
41.32	0.000108282	1.11306e-08
41.36	0.000107397	1.11256e-08
41.39	0.00010652	1.11206e-08
41.43	0.000105644	1.11156e-08
41.46	0.000104767	1.11107e-08
41.5	0.000103882	1.11057e-08
41.53	0.000103005	1.11007e-08
41.57	0.000102128	1.10957e-08
41.6	0.000101251	1.10908e-08
41.64	0.000100367	1.10858e-08
41.67	9.94896e-05	1.10808e-08
41.71	9.86126e-05	1.10758e-08
41.74	9.77356e-05	1.10709e-08
41.78	9.68947e-05	1.10668e-08
41.81	9.61331e-05	1.10619e-08
41.85	9.53792e-05	1.10569e-08
41.88	9.46173e-05	1.10519e-08
41.92	9.38557e-05	1.10479e-08
41.95	9.30941e-05	1.1043e-08
41.99	9.23402e-05	1.1038e-08
42.02	9.15783e-05	1.1033e-08
42.06	9.08167e-05	1.1029e-08
42.09	9.00551e-05	1.1024e-08
42.13	8.9301e-05	1.10191e-08
42.16	8.85393e-05	1.10141e-08
42.2	8.77777e-05	1.10101e-08
42.23	8.70161e-05	1.10051e-08
42.27	8.6268e-05	1.10002e-08
42.3	8.56142e-05	1.09962e-08
42.34	8.49598e-05	1.09912e-08
42.37	8.43053e-05	1.09872e-08
42.41	8.36508e-05	1.09822e-08
42.44	8.29963e-05	1.09782e-08
42.48	8.23418e-05	1.09733e-08
42.51	8.16873e-05	1.09683e-08
42.55	8.10329e-05	1.09643e-08
42.58	8.03784e-05	1.09594e-08
42.62	7.97239e-05	1.09554e-08
42.65	7.90694e-05	1.09504e-08
42.69	7.84149e-05	1.09464e-08
42.72	7.77607e-05	1.09414e-08
42.76	7.71062e-05	1.09374e-08
42.79	7.653e-05	1.09325e-08
42.83	7.59694e-05	1.09285e-08
42.86	7.54089e-05	1.09235e-08
42.9	7.48479e-05	1.09195e-08
42.93	7.42873e-05	1.09155e-08
42.97	7.37271e-05	1.09106e-08
43	7.31665e-05	1.09066e-08
43.04	7.26055e-05	1.09026e-08
43.07	7.2045e-05	1.08976e-08
43.11	7.14847e-05	1.08936e-08
43.14	7.09242e-05	1.08896e-08
43.18	7.03631e-05	1.08847e-08
43.21	6.98026e-05	1.08807e-08
43.25	6.92421e-05	1.08757e-08
43.28	6.87291e-05	1.08717e-08
43.32	6.8253e-05	1.08677e-08
43.35	6.7776e-05	1.08638e-08
43.39	6.72991e-05	1.08598e-08
43.42	6.68229e-05	1.08548e-08
43.46	6.63459e-05	1.08508e-08
43.49	6.5869e-05	1.08468e-08
43.53	6.53918e-05	1.08429e-08
43.56	6.49156e-05	1.08389e-08
43.6	6.44387e-05	1.08339e-08
43.63	6.39617e-05	1.08299e-08
43.67	6.34856e-05	1.08259e-08
43.7	6.30086e-05	1.08219e-08
43.74	6.25317e-05	1.0818e-08
43.77	6.20783e-05	1.0814e-08
43.81	6.16774e-05	1.081e-08
43.84	6.12759e-05	1.0806e-08
43.88	6.0875e-05	1.0802e-08
43.91	6.04733e-05	1.0798e-08
43.95	6.00716e-05	1.07941e-08
43.98	5.96709e-05	1.07901e-08
44.02	5.92692e-05	1.07861e-08
44.05	5.88675e-05	1.07821e-08
44.09	5.84668e-05	1.07781e-08
44.12	5.80651e-05	1.07741e-08
44.16	5.76642e-05	1.07702e-08
44.19	5.72625e-05	1.07652e-08
44.23	5.6861e-05	1.07612e-08
44.26	5.64636e-05	1.07572e-08
44.3	5.61301e-05	1.07542e-08
44.33	5.57976e-05	1.07502e-08
44.37	5.54641e-05	1.07463e-08
44.4	5.51315e-05	1.07423e-08
44.44	5.4798e-05	1.07383e-08
44.47	5.44647e-05	1.07343e-08
44.51	5.4132e-05	1.07313e-08
44.54	5.37987e-05	1.07273e-08
44.58	5.34659e-05	1.07234e-08
44.61	5.31326e-05	1.07194e-08
44.65	5.27998e-05	1.07154e-08
44.68	5.24663e-05	1.07114e-08
44.72	5.21338e-05	1.07084e-08
44.75	5.18003e-05	1.07044e-08
44.79	5.15166e-05	1.07005e-08
44.82	5.1246e-05	1.06965e-08
44.86	5.09753e-05	1.06935e-08
44.89	5.07046e-05	1.06895e-08
44.93	5.04342e-05	1.06855e-08
44.96	5.01627e-05	1.06825e-08
45	4.98921e-05	1.06786e-08
45.03	4.96214e-05	1.06746e-08
45.07	4.93507e-05	1.06716e-08
45.1	4.90801e-05	1.06676e-08
45.14	4.88096e-05	1.06636e-08
45.17	4.85389e-05	1.06606e-08
45.21	4.82683e-05	1.06566e-08
45.24	4.79968e-05	1.06527e-08
45.28	4.77576e-05	1.06497e-08
45.31	4.75434e-05	1.06457e-08
45.35	4.73303e-05	1.06427e-08
45.38	4.71172e-05	1.06387e-08
45.42	4.6904e-05	1.06357e-08
45.45	4.66909e-05	1.06317e-08
45.49	4.64778e-05	1.06287e-08
45.52	4.62646e-05	1.06248e-08
45.56	4.60515e-05	1.06218e-08
45.59	4.58376e-05	1.06178e-08
45.63	4.56245e-05	1.06148e-08
45.66	4.54113e-05	1.06108e-08
45.7	4.51982e-05	1.06078e-08
45.73	4.49851e-05	1.06039e-08
45.77	4.47869e-05	1.06009e-08
45.8	4.46267e-05	1.05979e-08
45.84	4.44676e-05	1.05939e-08
45.87	4.43082e-05	1.05909e-08
45.91	4.41483e-05	1.05879e-08
45.94	4.3989e-05	1.05839e-08
45.98	4.38291e-05	1.05809e-08
46.01	4.36697e-05	1.05779e-08
46.05	4.35106e-05	1.0574e-08
46.08	4.33507e-05	1.0571e-08
46.12	4.31913e-05	1.0568e-08
46.15	4.30322e-05	1.0564e-08
46.19	4.2872e-05	1.0561e-08
46.22	4.27129e-05	1.0558e-08
46.26	4.25538e-05	1.0554e-08
46.29	4.24448e-05	1.0551e-08
46.33	4.23362e-05	1.0548e-08
46.36	4.2228e-05	1.05451e-08
46.4	4.21191e-05	1.05421e-08
46.43	4.20104e-05	1.05381e-08
46.47	4.19015e-05	1.05351e-08
46.5	4.17929e-05	1.05321e-08
46.54	4.16839e-05	1.05291e-08
46.57	4.1575e-05	1.05261e-08
46.61	4.14664e-05	1.05222e-08
46.64	4.13574e-05	1.05192e-08
46.68	4.12488e-05	1.05162e-08
46.71	4.11406e-05	1.05132e-08
46.75	4.10317e-05	1.05102e-08
46.78	4.09595e-05	1.05072e-08
46.82	4.09001e-05	1.05042e-08
46.85	4.08399e-05	1.05012e-08
46.89	4.07796e-05	1.04982e-08
46.92	4.07202e-05	1.04952e-08
46.96	4.066e-05	1.04922e-08
46.99	4.06005e-05	1.04893e-08
47.03	4.05403e-05	1.04863e-08
47.06	4.04801e-05	1.04833e-08
47.1	4.04206e-05	1.04803e-08
47.13	4.03604e-05	1.04773e-08
47.17	4.03001e-05	1.04743e-08
47.2	4.02407e-05	1.04713e-08
47.24	4.01805e-05	1.04674e-08
47.27	4.01446e-05	1.04653e-08
47.31	4.0132e-05	1.04623e-08
47.34	4.01195e-05	1.04594e-08
47.38	4.01075e-05	1.04564e-08
47.41	4.0095e-05	1.04534e-08
47.45	4.00832e-05	1.04504e-08
47.48	4.00706e-05	1.04474e-08
47.52	4.00581e-05	1.04454e-08
47.55	4.00463e-05	1.04424e-08
47.59	4.00338e-05	1.04394e-08
47.62	4.00212e-05	1.04364e-08
47.66	4.00095e-05	1.04335e-08
47.69	3.99969e-05	1.04305e-08
47.73	3.99844e-05	1.04275e-08
47.76	3.99838e-05	1.04255e-08
47.8	4.00189e-05	1.04225e-08
47.83	4.00531e-05	1.04195e-08
47.87	4.00882e-05	1.04165e-08
47.9	4.01231e-05	1.04145e-08
47.94	4.01583e-05	1.04115e-08
47.97	4.01934e-05	1.04085e-08
48.01	4.02283e-05	1.04065e-08
48.04	4.02634e-05	1.04035e-08
48.08	4.02984e-05	1.04006e-08
48.11	4.03335e-05	1.03976e-08
48.15	4.03684e-05	1.03956e-08
48.18	4.04036e-05	1.03926e-08
48.22	4.04385e-05	1.03896e-08
48.25	4.04736e-05	1.03876e-08
48.29	4.05554e-05	1.03846e-08
48.32	4.0638e-05	1.03816e-08
48.36	4.07206e-05	1.03796e-08
48.39	4.08034e-05	1.03766e-08
48.43	4.0886e-05	1.03746e-08
48.46	4.09686e-05	1.03717e-08
48.5	4.10522e-05	1.03696e-08
48.53	4.11348e-05	1.03667e-08
48.57	4.12174e-05	1.03647e-08
48.6	4.13002e-05	1.03617e-08
48.64	4.13828e-05	1.03587e-08
48.67	4.14654e-05	1.03567e-08
48.71	4.15483e-05	1.03537e-08
48.74	4.16309e-05	1.03517e-08
48.78	4.1749e-05	1.03487e-08
48.81	4.1881e-05	1.03467e-08
48.85	4.20131e-05	1.03447e-08
48.88	4.21441e-05	1.03417e-08
48.92	4.22762e-05	1.03397e-08
48.95	4.24082e-05	1.03368e-08
48.99	4.25395e-05	1.03347e-08
49.02	4.26713e-05	1.03318e-08
49.06	4.28034e-05	1.03298e-08
49.09	4.29354e-05	1.03278e-08
49.13	4.30667e-05	1.03248e-08
49.16	4.31985e-05	1.03228e-08
49.2	4.33306e-05	1.03198e-08
49.23	4.34618e-05	1.03178e-08
49.27	4.36172e-05	1.03158e-08
49.3	4.38003e-05	1.03128e-08
49.34	4.39833e-05	1.03108e-08
49.37	4.41656e-05	1.03088e-08
49.41	4.43487e-05	1.03068e-08
49.44	4.45319e-05	1.03038e-08
49.48	4.4715e-05	1.03018e-08
49.51	4.48972e-05	1.02998e-08
49.55	4.50803e-05	1.02978e-08
49.58	4.52633e-05	1.02949e-08
49.62	4.54458e-05	1.02929e-08
49.65	4.56289e-05	1.02909e-08
49.69	4.58119e-05	1.02888e-08
49.72	4.59942e-05	1.02859e-08
49.76	4.61884e-05	1.02839e-08
49.79	4.64255e-05	1.02819e-08
49.83	4.66623e-05	1.02799e-08
[truncated: 1,433 more rows]

## Sheet: Fig. S3
Fig. S3a | Modeled Effect of electrolyte concentration, 0.1M KHCO3
	CO2 Mesh		N2 Mesh		CO2 Dense		N2 Dense
	Current density (mA cm-2)	CH4 FE	Current density (mA cm-2)	CH4 FE	Current density (mA cm-2)	CH4 FE	Current density (mA cm-2)	CH4 FE
	49.822	0.217494	46.635	0.0689975	45.539	0.160537	47.656	0.0861633
	59.218	0.243862	54.7	0.0810658	54.369	0.169985	56.912	0.0933986
	70.557	0.271468	63.598	0.0957797	64.65	0.178005	67.926	0.100325
	81.258	0.309348	73.497	0.113474	76.528	0.184782	80.862	0.106507
	94.597	0.345666	84.533	0.13396	90.197	0.190006	95.986	0.111881
	109.82	0.384201	96.825	0.156334	105.92	0.193221	113.55	0.115597
	126.98	0.422248	110.53	0.179372	123.95	0.193901	133.79	0.11749
	146.43	0.457898	125.99	0.201056	144.55	0.191844	156.97	0.117354
	167.79	0.491382	143.41	0.221477	167.85	0.187614	183.34	0.115158
	191.6	0.519165	162.32	0.23742	194.42	0.180089	213.18	0.110709
	217.73	0.540807	182.75	0.250211	224.21	0.170826	246.76	0.104231
	246.08	0.556404	206.43	0.257109	257.72	0.159514	290.12	0.0972942
	276.79	0.565916	232.12	0.261796	295.13	0.147626	332.11	0.0879347
	309.01	0.570888	259.92	0.264554	339.81	0.134552	378.66	0.0781255
	344.38	0.568703	291.12	0.265708	386.77	0.120498	430.55	0.0685519
	379.92	0.566067	325.13	0.265097	437.83	0.106834	488.13	0.0591789
	418.62	0.557068	362.57	0.262429	494.71	0.0940753	551.02	0.0504337
	459.73	0.54445	403.4	0.257833	556.73	0.0824565	619.57	0.0423649
	502.43	0.530422	446.99	0.251818	624.89	0.071427	693.28	0.0350508
	547.33	0.514552	494.69	0.244598	698.3	0.0614951	773.28	0.028586
	592.61	0.4993	543.62	0.236746	776.91	0.052629	858.17	0.0228871
	641.1	0.48136	597.5	0.228519	861.66	0.0448738
	692.08	0.462302	653.94	0.21999
	745.89	0.442411	713.55	0.21131
	802.33	0.42232	776.13	0.202608
			841.41	0.194031
Fig. S3b | Modeled Effect of electrolyte concentration, 1M KHCO3
	CO2 Mesh		N2 Mesh		CO2 Dense		N2 Dense
	Current density (mA cm-2)	CH4 FE	Current density (mA cm-2)	CH4 FE	Current density (mA cm-2)	CH4 FE	Current density (mA cm-2)	CH4 FE
	0.16085	0.0110625	0.010885	0.00406808	4.8022	0.00731456	2.9794	0.00709438
	0.22656	0.0115912	0.015495	0.0042302	3.9436	0.0117854	3.9604	0.00826861
	0.31809	0.0121846	0.022109	0.00440043	4.9825	0.0140785	5.3043	0.00980997
	0.44477	0.0128615	0.031593	0.00457855	6.2793	0.0170146	7.1326	0.0119885
	0.61871	0.013646	0.045157	0.00476405	7.877	0.0207985	9.4849	0.0152653
	0.85525	0.01457	0.064986	0.00496168	9.8354	0.0257132	12.467	0.0202583
	1.1735	0.0156745	0.092246	0.00516044	12.218	0.0320994	11.742	0.0245784
	1.5963	0.0170118	0.13087	0.00536838	15.094	0.0404088	14.544	0.0312961
	2.1452	0.018692	0.18559	0.00558705	18.602	0.0513224	17.967	0.0402004
	2.8864	0.0205325	0.26299	0.00581999	23.005	0.065877	22.232	0.0522355
	3.8523	0.0227602	0.37215	0.00607604	28.353	0.084238	27.429	0.0677969
	5.0967	0.0254871	0.52522	0.00637447	34.799	0.10679	33.786	0.0875629
	5.0172	0.0375767	0.73911	0.00672173	42.527	0.133344	41.274	0.111336
	6.3997	0.0434692	1.0366	0.00712859	51.434	0.165414	50.026	0.139328
	8.1674	0.0503147	1.4589	0.00756803	61.723	0.20174	60.034	0.171703
	10.373	0.0585645	2.0355	0.00814296	73.389	0.242407	71.313	0.208125
	13.106	0.0685686	2.8211	0.00888412	86.611	0.286049	84.01	0.247363
	16.469	0.0807578	3.8737	0.00987919	101.56	0.330612	98.326	0.287238
	20.825	0.0966002	5.2573	0.0112546	118.19	0.372967	114.29	0.324998
	26.365	0.116932	7.0505	0.0131789	136.5	0.410388	131.8	0.357436
	33.365	0.142452	9.4941	0.0158067	156.24	0.440617	150.62	0.382486
	42.248	0.173831	12.711	0.0196247	177.19	0.462436	170.52	0.399197
	53.529	0.211082	14.19	0.0254813	199.29	0.475137	191.36	0.407206
	67.813	0.253019	17.877	0.0327158	222.74	0.478046	213.2	0.406581
	85.706	0.297342	22.766	0.043337	248.17	0.470766	236.45	0.397911
	107.58	0.341736	28.944	0.0584577	276.82	0.454302	262.33	0.382762
	133.87	0.383335	36.677	0.0790141	309.78	0.431919	292.96	0.363565
	164.72	0.421703	46.305	0.105753	347.39	0.406776	329.49	0.342711
	208.52	0.461951	58.481	0.138423	390	0.380641	371.84	0.321321
	255.22	0.4933	73.459	0.175772	437.85	0.354573	419.92	0.299986
	302.24	0.517403	91.861	0.214542	491.7	0.328981	473.74	0.279119
	350.51	0.536761	113.82	0.252926	550.69	0.304709	533.33	0.259033
	400.11	0.552398	139.47	0.288872	615.39	0.281724	598.7	0.239937
	450.71	0.56482	169.91	0.322794	685.74	0.260157	669.81	0.221899
	502.15	0.574609	211.1	0.360279	761.78	0.240017	746.62	0.20499
	554.24	0.58195	255.5	0.391742	843.37	0.221303	829.03	0.189185
	606.82	0.586978	299.89	0.411951	930.46	0.203964	916.95	0.174481
	629.25	0.585777	324.47	0.409745
	682.46	0.584869	362.2	0.412314
	735.9	0.583272	406.93	0.420367
	789.84	0.579839	453.55	0.426458
	845.66	0.574805	501.28	0.429959
	903.42	0.568152	550.12	0.431142
	945.72	0.560472	599.84	0.430348
	947.21	0.559802	650.47	0.427706
			701.97	0.423095
			753.24	0.416069
			807.45	0.409041
			858.22	0.400072
			902.91	0.3919
			954.51	0.381777

[truncated: 18 more sheets: Fig. S6, Fig. S7, Fig. S8, Fig. S9, Fig. S10, Fig. S15, Fig. S16, Fig. S17, Fig. S18, Fig. S19, Fig. S20, Fig. S21, Fig. S22, Fig. S23, Fig. S24, Fig. S25, Fig. S26, Fig. S27]
